# Supplementary material for: The role of somatosensory innervation of adipose tissues
Source: Nature. 2022 Aug 31;609(7927):569–74. doi: 10.1038/s41586-022-05137-7 (PMC9477745; doi:10.1038/s41586-022-05137-7)
Supplement: Supplementary file 5 — Source Data Fig. 1 [file 41586_2022_5137_MOESM5_ESM.xlsx]

## Sheet: 1f
Fig 1f: Retrograde labeling of iWAT and Skin
	DRG (ipsilateral)	CTB-488	CTB-647	Overlap
		Skin	iWAT
	Animal 1	77	135	0
	Animal 2	61	107	1
	Animal 3	119	149	0
	Animal 4	111	135	0
	TOTAL	368	526	1

## Sheet: 1i
Fig 1j: Quantification of Th in DRG fibers
Category	Sample	Images	ROI	ROI coordinate	Z stack start	Z stack end	z (um)	thickness	DRG fiber and Th overlap?			Summary	Total views	DRG fiber and Th overlap	DRG fiber and Th not overlap
Single Fiber	20210610_TdT_fat_Th647_Perilipin488_A01	G01	1	0048-0233	24	41	44.71	1.975	Y				77	31	46
			2	0048-0448	5	15	26.3	1.344	Y
			3	0277-0830	88	109	55.23	1.363	N
			4	0048-0837	78	101	60.49	1.708	N
			5	0519-0748	31	43	31.56	1.337	N
			6	0795-0909	77	97	52.6	1.572	Y
			7	0557-0358	93	111	47.34	1.812	N
			8	0492-0134	133	151	47.34	1.606	N
			9	0220-0048	10	28	47.34	1.906	Y
			10	0241-0325	171	183	31.56	1.852	N
			11	0326-0707	79	92	34.19	1.672	N
			12	0051-0601	95	107	31.56	1.646	N
			13	0726-0173	132	153	55.23	1.826	N
		G02	1	0143-0879	22	32	26.3	1.909	Y
			2	0254-0205	23	34	28.93	1.856	N
			3	0735-0202	20	26	15.78	1.672	Y
			4	0715-0495	57	67	26.3	1.671	Y
			5	0976-0321	91	101	26.3	1.789	Y
			6	0875-0790	60	71	28.93	1.839	Y
			7	0593-0671	1	7	15.78	1.671	Y
			8	0558-0461	1	10	23.67	1.884	Y
			9	0226-0708	40	49	23.67	1.674	Y
			10	0312-0767	1	6	13.15	1.84	Y
		G03	1	0296-0391	34	42	21.04	2.164	N
			2	0853-0891	59	69	26.3	1.362	N
			3	0387-0746	59	69	26.3	1.762	Y
			4	0092-0398	45	62	44.71	1.807	N
			5	0103-0963	34	44	26.3	1.641	N
		G05	1	1261-0540	37	44	18.41	1.108	N
			2	1567-1743	25	35	26.3	1.172	N
			3	1483-1329	10	19	23.67	1.295	N
			4	1924-0117	43	51	21.04	1.169	N
			5	0736-1632	29	35	15.78	1.15	N
		G07	1	0419-0147	96	105	23.67	1.83	N
			2	0116-0490	63	74	28.93	1.964	N
			3	0112-0353	56	64	21.04	1.579	Y
			4	0167-0888	32	41	23.67	1.779	Y
			5	0082-0725	80	94	36.82	1.762	Y
			6	0919-0607	87	102	39.45	1.503	Y
			7	0340-0941	74	81	18.41	1.477	N
	20210610_TdT_fat_Th647_LYVE488_A01	G02	1	0948-0202	63	74	28.93	1.998	N
			2	0741-0409	32	38	15.78	1.845	N
			3	0346-0990	68	84	42.08	1.899	N
			4	0350-0989	67	76	23.67	1.998	N
		G03	1	0912-0130	41	60	49.97	1.87	Y
			2	0219-0835	6	13	18.41	1.536	N
		G04	1	0820-0975	44	52	21.04	1.894	Y
	20210612_CD31-FAT_TdT_TH647	G01	1	0457-0078	22	34	31.56	2.091	Y
			2	0044-0346	52	63	28.93	1.681	Y
			3	0631-0722	1	15	36.82	1.972	Y
			4	0961-0927	1	24	60.49	1.852	N
			5	0689-0408	59	65	15.78	1.925	Y
			6	0763-0059	24	32	21.04	1.955	N
			7	0149-0055	36	47	28.93	1.827	Y
		G02	1	0125-0421	48	75	71.01	1.282	N
			2	0862-0748	70	78	21.04	1.417	N
			3	0541-0168	41	56	39.45	1.587	N
			4	0130-0497	36	42	15.78	1.494	Y
		G03	1	0550-0913	23	32	23.67	1.468	N
			2	0076-0946	136	150	36.82	2.118	Y
			3	0521-0134	25	32	18.41	1.747	N
			4	0648-0273	42	50	21.04	1.487	N
			5	0162-0200	216	223	18.41	1.726	N
			6	0032-0503	159	170	28.93	1.595	N
			7	0045-0861	132	135	7.89	1.617	N
			8	0585-0144	37	45	21.04	2.258	Y
		G07	1	0354-0341	27	34	18.41	1.568	N
			2	0276-0880	50	61	28.93	1.434	N
			3	0905-0729	26	34	21.04	1.399	Y
			4	0484-0469	50	59	23.67	1.602	N
			5	0788-0469	28	42	36.82	1.442	Y
			6	0627-0832	41	54	34.19	1.306	N
		G08	1	0177-0351	37	43	15.78	1.416	N
			2	0859-0448	55	63	21.04	1.653	Y
			3	0411-0195	6	14	21.04	1.448	N
			4	0333-0066	52	62	26.3	1.564	N
			5	0586-0058	41	51	26.3	1.669	N
Thick bundle	20210610_TdT_fat_Th647_Perilipin488_A01	G02	1	0450-0495	83	102	49.97	4.134	Y
			2	0428-0848	91	101	26.3	5.24	Y
			3	0183-0666	82	97	39.45	5.32	Y
			4	0412-0155	37	63	68.38	3.468	Y
			5	0569-0220	74	98	63.12	4.777	Y
			6	0752-0060	59	73	36.82	3.189	N
		G03	1	0427-0259	27	37	26.3	2.866	Y
			2	0238-0943	60	68	21.04	2.92	N
			3	0688-0589	52	62	26.3	3.698	Y
			4	0085-0712	50	60	26.3	3.44	Y
		G04	1	0356-0126	30	41	28.93	5.549	Y
			2	0415-0511	16	25	23.67	3.923	Y
			3	0707-0639	19	27	21.04	3.454	Y
	20210610_TdT_fat_Th647_LYVE488_A01_G001_0001	G01	1	0553-1415	5	23	47.34	6.356	Y
			2	1806-1137	29	42	34.19	3.294	N
			3	0961-0337	36	49	34.19	4.808	Y
			4	0070-1441	1	18	44.71	9.049	Y
			5	0294-1637	22	37	39.45	5.61	Y
		G03	1	0459-0429	10	23	34.19	7.69	Y
			2	0234-0366	4	15	28.93	5.62	Y
			3	0943-0518	37	54	44.71	3.898	N
	20210612_CD31-FAT_TdT_TH647	G01	1	0106-0535	6	23	44.71	3.2	Y
		G02	1	0168-0146	57	67	26.3	3.125	Y
		G03	1	0322-0899	95	106	28.93	3.687	Y
			2	0944-0463	75	87	31.56	3.888	Y
			3	0678-0572	116	134	47.34	3.853	Y
