# Supplementary material for: The role of somatosensory innervation of adipose tissues
Source: Nature. 2022 Aug 31;609(7927):569–74. doi: 10.1038/s41586-022-05137-7 (PMC9477745; doi:10.1038/s41586-022-05137-7)
Supplement: Supplementary file 6 — Source Data Fig. 2 [file 41586_2022_5137_MOESM6_ESM.xlsx]

## Sheet: 2e
Fig 2e: Quantifictaion of DRG CTB count in T13/L1 DRG
	T13/L1						Paired t test
	Ear Tag	Animal	Cre+	Cre-			P value	0.0028
	2	ve006-1	37	96			P value summary	**
	3	ve006-2	24	30			Significantly different (P < 0.05)?	Yes
	4	ve006-3	53	69			One- or two-tailed P value?	Two-tailed
	5	ve006-4	28	54			t, df	t=4.062, df=9
	6	ve006-5	28	48			Number of pairs	10
	7	ve006-6	50	60
	12	ve006-7	31	63
	8	ve006-8	37	47
	9	ve006-9	16	30
	1	ve006-10	28	38

## Sheet: 2f
Fig 2f: Normalized cell numbers of CTB in DRG (T13/L1)
	T13/L1						Paired t test
	Ear Tag	Animal	Cre+	Cre-			P value	<0.0001
	2	ve006-1	0.39	1			P value summary	****
	3	ve006-2	0.8	1			Significantly different (P < 0.05)?	Yes
	4	ve006-3	0.77	1			One- or two-tailed P value?	Two-tailed
	5	ve006-4	0.52	1			t, df	t=7.104, df=9
	6	ve006-5	0.58	1			Number of pairs	10
	7	ve006-6	0.83	1
	12	ve006-7	0.49	1
	8	ve006-8	0.79	1
	9	ve006-9	0.53	1
	1	ve006-10	0.74	1
