# Supplementary material for: The role of somatosensory innervation of adipose tissues
Source: Nature. 2022 Aug 31;609(7927):569–74. doi: 10.1038/s41586-022-05137-7 (PMC9477745; doi:10.1038/s41586-022-05137-7)
Supplement: Supplementary file 8 — Source Data Fig. 4 [file 41586_2022_5137_MOESM8_ESM.xlsx]

## Sheet: 4b
Fig 4b: iWAT weight aftre unilateral sensory ablation
	Weight (g)
	Cre-	Cre+		Paired t test
	0.0716	0.0737		P value	0.0008
	0.0672	0.134		P value summary	***
	0.0738	0.117		Significantly different (P < 0.05)?	Yes
	0.0922	0.1132		One- or two-tailed P value?	Two-tailed
	0.08	0.1091		t, df	t=4.769, df=10
	0.0776	0.1027		Number of pairs	11
	0.0916	0.0969
	0.0704	0.088
	0.0767	0.1121
	0.0985	0.1106
	0.0721	0.1146

## Sheet: 4e
Fig 4e: iWAT gene expression after bilateral sensory ablation
	iWAT												Two-tailed unpaired t test
	delta Cq (reference: Tbp)													P value	Mean of CTL	Mean of ABL	Difference	SE of difference	t ratio
	Ear Tag	Surgery	Sample	Ucp1	Elovl3	Cidea	Fasn	Acacb	ChREBPb	Tbp			Ucp1	0.014881	-2.5e-07	-2.581	2.581	0.7638	3.379
	#10	YFP	ve18-Ri-4	0.900842	3.76694	-1.27265	-5.54699	-2.03308	2.55058	0			Elovl3	0.045	-1.5e-06	-2.217	2.217	0.8779	2.525
	#3	YFP	ve18-Ri-7	-1.27173	3.46936	-1.37772	-4.61028	-0.779508	3.00132	0			Cidea	0.00948	-1.75e-06	-1.583	1.583	0.4218	3.753
	#11	YFP	ve18-Ri-8	1.55803	3.97628	-0.458346	-4.75125	-0.827562	3.3002	0			Fasn	0.014189	-5e-07	-1.368	1.368	0.4002	3.417
	#5	YFP	ve18-Ri-2	0.660687	6.27493	0.18387	-4.01593	-0.501407	5.02198	0			Acacb	0.024855	-2.5e-07	-1.265	1.265	0.4254	2.973
	#2	Cre	ve18-Ri-1	-2.70609	1.08743	-2.66068	-5.86972	-2.18905	-0.331811	0			ChREBPb	0.015771	2.5e-07	-2.952	2.952	0.886	3.332
	#8	Cre	ve18-Ri-5	-2.48245	2.76235	-2.42536	-6.24958	-2.45509	0.180055	0
	#4	Cre	ve18-Ri-6	-0.739885	3.54243	-1.71473	-5.56722	-1.66788	2.58926	0
	#9	Cre	ve18-Ri-3	-2.54657	1.22909	-2.45495	-6.70898	-2.88843	-0.371824	0
	delta delta Cq
	Ear Tag	Surgery	Sample	Ucp1	Elovl3	Cidea	Fasn	Acacb	ChREBPb	Tbp
	#10	YFP	ve18-Ri-4	0.438885	-0.604935	-0.541437	-0.815882	-0.997689	-0.917942	0
	#3	YFP	ve18-Ri-7	-1.73369	-0.902517	-0.646506	0.120834	0.25588	-0.467204	0
	#11	YFP	ve18-Ri-8	1.09607	-0.395602	0.272863	-0.0201368	0.207827	-0.168315	0
	#5	YFP	ve18-Ri-2	0.19873	1.90305	0.91508	0.715184	0.533982	1.55346	0
	#2	Cre	ve18-Ri-1	-3.16805	-3.28445	-1.92947	-1.13861	-1.15367	-3.80033	0
	#8	Cre	ve18-Ri-5	-2.9444	-1.60953	-1.69415	-1.51847	-1.4197	-3.28846	0
	#4	Cre	ve18-Ri-6	-1.20184	-0.829447	-0.983523	-0.836111	-0.63249	-0.879263	0
	#9	Cre	ve18-Ri-3	-3.00852	-3.14278	-1.72374	-1.97787	-1.85304	-3.84034	0

## Sheet: 4g
Fig 4g: Temperature preference after bilateral sensory ablation
Plotting: percentage of time spent in 30°C (in 30°C vs 18°C choice assay)
	Cre-	Cre+			Unpaired t test with Welch's correction
	90.294	88.5404			P value	0.7736
	97.3733	94.6002			P value summary	ns
	87.1455	96.9525			Significantly different (P < 0.05)?	No
	92.7289	94.4287			One- or two-tailed P value?	Two-tailed
	92.5156	94.0014			Welch-corrected t, df	t=0.2957, df=9.781
	95.3166	90.3023

## Sheet: 4h
Fig 4g: Heart rate after bilateral sensory ablation
	Cre-	Cre+		Unpaired t test with Welch's correction
	605.56	547.94		P value	0.5265
	628.39	586.94		P value summary	ns
	574.28	551.56		Significantly different (P < 0.05)?	No
	501.33	582.82		One- or two-tailed P value?	Two-tailed
	509	610.07		Welch-corrected t, df	t=0.6591, df=8.897
	602.05	645.76

## Sheet: 4i
Fig 4i: Body temperature at thermoneutral
	Cre-	Cre+			Unpaired t test with Welch's correction
	36.5	37.5			P value	0.0207
	36.4	37			P value summary	*
	36.2	36.7			Significantly different (P < 0.05)?	Yes
	36.4	36.5			One- or two-tailed P value?	Two-tailed
	36.2	36.2			Welch-corrected t, df	t=2.558, df=16.58
	36.4	36.2
	35.7	36.5
	36	36.7
	36.7	36.6
		36.9
