# Supplementary material for: The role of somatosensory innervation of adipose tissues
Source: Nature. 2022 Aug 31;609(7927):569–74. doi: 10.1038/s41586-022-05137-7 (PMC9477745; doi:10.1038/s41586-022-05137-7)
Supplement: Supplementary file 9 — Source Data Extended Data Fig. 2 [file 41586_2022_5137_MOESM9_ESM.xlsx]

## Sheet: 2b
Extended Data Fig 2b: iWAT DRG CTB count
		T11	T12	T13	L1	L2	L3	L4
	Animal 1	11	13	26	36	26	21	2
	Animal 2	11	16	30	39	22	12	0
	Animal 3	8	30	60	31	22
	Animal 4	7	29	70	44	28	23

## Sheet: 2c
Extended Data Fig 2c: eWAT DRG CTB count
		T11	T12	T13	L1	L2	L3	L4	L5	L6	S1
	Animal 1	0	1	11	5	0
	Animal 2	2	4	25	6	2	0	0	6	18	1
	Animal 3	0	5	24	19	2	0	0	5	11	3
	Animal 4	6	7	16	11	0	0	0	0	0	0

## Sheet: 2e
Extended Data Fig 2e: Quantification of iWAT-DRG and eWAT-DRG overlap
	iWAT-DRG	eWAT-DRG	Overlap
	CTB-488	CTB-647
	391	99	3

## Sheet: 2g
Extended Data Fig 2g: soma size of CTB+ cells
	RAW DATA																				Soma Diameter			Histograph
	Mice	Ganglia		Area	Mean	StdDev	Min	Max	X	Y	XM	YM	Angle	Circ.	IntDen	RawIntDen	Ch	Slice	AR	Round	Length			Bin Center	# values
	4008	L1R	1	31.996	531.676	191.93	263.813	1076.34	577.499	406.353	0	0	-40.236	0.379	17011.5	18608.7	3	4	0	0	32.564			10	0
	4008	L1R	2	21.026	1249.37	1060.92	235	3826.91	553.596	436.949	0	0	-100.305	0.578	26269.2	28735.5	3	8	0	0	21.38			11	1
	4008	L1R	3	32.91	533.061	148.379	228	815.96	581.801	589.928	0	0	-67.891	0.379	17543.2	19190.2	3	8	0	0	33.024			12	3
	4008	L1R	4	31.082	324.735	104.687	196	589	528.258	393.923	0	0	0	0.392	10093.4	11041	3	10	0	0	31.552			13	3
	4008	L1R	5	40.224	305.057	67.53	177	438.608	663.072	393.445	0	0	-107.592	0.299	12270.5	13422.5	3	12	0	0	41.124			14	11
	4008	L1R	6	24.683	1771.19	1061.49	456	3990.2	651.12	542.122	0	0	51.34	0.517	43717.8	47822.2	3	16	0	0	24.489			15	14
	4008	L1R	7	22.854	620.744	239.258	384.667	1108	562.679	572.24	0	0	-62.354	0.559	14186.7	15518.6	3	16	0	0	22.666			16	16
	4008	L1R	8	20.112	1743.93	876.29	212	3687	592.797	470.413	0	0	60.945	0.652	35073.6	38366.4	3	16	0	0	19.688			17	10
	4008	L1R	9	21.94	1595.14	1092.08	180	3576.62	378.625	547.859	0	0	74.745	0.58	34997.7	38283.4	3	20	0	0	21.803			18	17
	4008	L1R	10	14.627	429.676	84.73	279	555	377.191	686.019	0	0	-28.301	0.922	6284.77	6874.81	3	18	0	0	14.117			19	14
	4008	L1R	11	17.369	452.597	126.884	211	677	606.661	757.728	0	0	-22.38	0.706	7861.28	8599.34	3	24	0	0	17.578			20	16
	4008	L1R	12	26.511	1953.23	1221.91	439	4053.86	557.42	413.046	0	0	-81.87	0.456	51782	56643.6	3	25	0	0	27.043			21	18
	4008	L1R	13	31.082	2536.57	1111.2	372	4095	532.083	683.151	0	0	-45	0.404	78841.5	86243.5	3	29	0	0	31.1			22	18
	4008	L1R	14	16.455	1595.62	981.102	434.159	3237.12	305.96	477.106	0	0	-69.444	0.775	26256.1	28721.2	3	29	0	0	16.338			23	13
	4008	L1R	15	23.768	379.454	124.806	205.64	686.08	723.308	485.711	0	0	-126.87	0.523	9019.05	9865.8	3	29	0	0	23.903			24	13
	4008	L1R	16	40.224	409.664	189.407	159	1069.09	712.79	565.547	0	0	3.991	0.298	16478.2	18025.2	3	31	0	0	41.213			25	18
	4008	L1R	17	39.309	622.941	257.404	264	1397.48	664.506	570.806	0	0	-115.346	0.306	24487.5	26786.5	3	34	0	0	40.203			26	16
	4008	L1R	18	15.541	462.335	264.579	177	1242.93	377.191	448.9	0	0	-45	0.883	7185.13	7859.7	3	34	0	0	14.874			27	17
	4008	L1R	19	18.283	1976.8	1214.03	204	4091.61	367.63	433.124	0	0	25.201	0.712	36142.7	39535.9	3	36	0	0	17.964			28	19
	4008	L1R	20	33.824	589.824	201.216	275	1079	561.245	787.846	0	0	-9.462	0.349	19950.5	21823.5	3	41	0	0	34.895			29	14
	4008	L1R	21	37.481	732.02	478.664	267	2160.13	725.22	458.939	0	0	43.995	0.317	27436.9	30012.8	3	47	0	0	38.543			30	8
	4008	L1R	22	18.283	999.524	394.332	286	1967	397.748	832.306	0	0	-83.991	0.689	18274.8	19990.5	3	47	0	0	18.267			31	12
	4008	L1R	23	32.91	1132.4	583.849	387.129	2616.98	480.93	655.423	0	0	14.826	0.366	37267.6	40766.5	3	51	0	0	33.628			32	16
	4008	L1R	24	26.511	1129.24	593.17	231	2055.96	568.416	772.548	0	0	-34.824	0.464	29937.3	32748	3	57	0	0	26.789			33	17
	4008	L1R	25	21.94	1149.14	747.23	281	2892.56	167.8	825.135	0	0	-61.189	0.579	25212.2	27579.3	3	61	0	0	21.824			34	10
	4008	L2R	1	40.224	309.126	64.13	188	456.808	465.393	371.932	0	0	-70.523	0.292	12434.2	13601.5	3	8	0	0	41.58			35	8
	4008	L2R	2	11.884	436.724	171.221	204.5	704.047	401.333	425.714	0	0	-58.241	1	5190.14	5677.42	3	16	0	0	11.807			36	12
	4008	L2R	3	25.597	265.787	39.58	209.91	340.556	312.174	294.964	0	0	-41.987	0.486	6803.31	7442.04	3	19	0	0	25.727			37	8
	4008	L2R	4	36.567	610.862	281.05	259	1456.78	310.979	179.99	0	0	-75.784	0.336	22337.3	24434.5	3	24	0	0	36.987			38	5
	4008	L2R	5	18.283	1185.07	831.9	196.5	3482.52	501.487	465.393	0	0	-72.031	0.664	21667.2	23701.5	3	35	0	0	18.595			39	8
	4008	L2R	6	19.198	384.639	132.513	208	677.8	431.451	377.669	0	0	-73.856	0.674	7384.15	8077.41	3	39	0	0	18.912			40	7
	4008	L2R	7	16.455	790.688	520.647	216.5	1887.85	407.787	402.767	0	0	-90	0.831	13010.9	14232.4	3	40	0	0	15.776			41	6
	4008	L2R	8	21.94	376.896	131.799	189	682.971	311.696	230.187	0	0	-58.392	0.575	8269.15	9045.5	3	42	0	0	21.892			42	1
	4008	L2R	9	14.627	779.885	425.68	210	1745.54	418.543	441.012	0	0	-88.025	0.955	11407.2	12478.2	3	43	0	0	13.872			43	2
	4008	L2R	10	20.112	544.387	306.729	158.746	1150.75	607.378	383.884	0	0	-65.898	0.638	10948.6	11976.5	3	44	0	0	19.901			44	3
	4008	L2R	11	16.455	658.371	444.861	178	1542.61	422.368	247.636	0	0	43.831	0.753	10833.6	11850.7	3	44	0	0	16.567			45	2
	4008	L2R	12	14.627	1385.9	954.289	260.25	3578.84	375.996	221.582	0	0	45	0.912	20271.3	22174.4	3	46	0	0	14.198			46	0
	4008	L2R	13	19.198	809.862	627.6	211.5	2172.73	546.664	280.622	0	0	-106.144	0.674	15547.4	17007.1	3	46	0	0	18.912			47	1
	4008	L2R	14	24.683	307.35	105.539	182.837	605.509	303.091	401.811	0	0	-28.523	0.495	7586.22	8298.45	3	55	0	0	25.029			48	0
	4008	L2R	15	16.455	372.814	93.731	174.75	580.971	252.895	504.833	0	0	-96.71	0.772	6134.69	6710.65	3	61	0	0	16.366			49	1
	4008	L2R	16	17.369	715.396	311.175	239	1308.39	514.873	739.323	0	0	-34.992	0.712	12425.9	13592.5	3	61	0	0	17.506			50	0
	4008	L2R	17	21.94	298.376	58.812	202.5	457.648	257.675	556.942	0	0	-17.65	0.566	6546.42	7161.03	3	70	0	0	22.074			51	0
	4008	L2R	18	21.026	428.462	147.969	204.5	771.706	369.781	703.229	0	0	5.315	0.62	9008.83	9854.62	3	71	0	0	20.645			52	0
	4008	L2R	19	31.996	793.687	291.786	315.013	1533.89	358.786	709.205	0	0	-52.275	0.392	25394.8	27779	3	76	0	0	32.034			53	0
	4008	L2R	20	22.854	298.769	70.919	173	463.656	196.244	549.771	0	0	-47.49	0.527	6828.16	7469.22	3	76	0	0	23.347			54	0
	4008	L2R	21	30.168	314.723	84.601	189	517.207	203.415	516.785	0	0	-58.57	0.414	9494.46	10385.8	3	81	0	0	30.254			55	0
	4008	L2R	22	28.339	378.442	108.608	224.922	608.133	217.518	582.758	0	0	-48.991	0.419	10724.8	11731.7	3	83	0	0	29.142			56	0
	4008	L2R	23	26.511	426.155	195.237	169.5	896.52	210.825	557.898	0	0	37.694	0.471	11297.8	12358.5	3	87	0	0	26.583			57	1
	4008	T12R	1	13.713	346.517	75.371	206	474.102	566.503	220.387	0	0	129.289	0.933	4751.65	5197.76	3	4	0	0	13.589			58	0
	4008	T12R	2	24.683	264.917	52.713	195.923	395.462	261.022	232.338	0	0	-85.601	0.499	6538.87	7152.77	3	9	0	0	24.933			59	0
	4008	T12R	3	17.369	315.503	180.534	151	804.778	392.011	290.662	0	0	-12.529	0.702	5480.06	5994.56	3	15	0	0	17.63			60	0
	4008	T12R	4	17.369	471.994	253.1	232.444	1046.22	283.013	243.334	0	0	-3.18	0.735	8198.2	8967.89	3	19	0	0	17.237
	4008	T12R	5	24.683	562.995	168.706	296	850.553	223.255	217.996	0	0	-142.696	0.487	13896.2	15200.9	3	20	0	0	25.242
	4008	T12R	6	16.455	501.314	204.3	168	872.824	436.471	368.586	0	0	-79.992	0.759	8249.17	9023.65	3	23	0	0	16.505
	4008	T12R	7	30.168	326.826	75.626	201	510.344	339.902	304.047	0	0	-88.21	0.405	9859.58	10785.2	3	25	0	0	30.611
	4008	T12R	8	20.112	516.895	177.045	301	874.367	374.801	268.671	0	0	-60.945	0.652	10395.7	11371.7	3	28	0	0	19.688
	4008	T12R	9	22.854	284.726	65.182	194	468.118	572.718	214.65	0	0	-33.024	0.552	6507.21	7118.14	3	33	0	0	22.807
	4008	T12R	10	12.798	1842.69	1509.63	412.083	4043.02	594.709	392.967	0	0	-128.66	1	23583.5	25797.7	3	34	0	0	12.244
	4008	T12R	11	15.541	2052.75	1391.35	629	4095	504.355	450.334	0	0	-116.565	0.872	31901.7	34896.8	3	43	0	0	14.966
	4008	T13R	1	19.198	439.877	102.139	190	594.015	432.288	390.816	0	0	-54.545	0.643	8444.59	9237.41	3	4	0	0	19.367
	4008	T13R	2	25.597	277.059	73.162	188.09	507.864	330.699	562.201	0	0	20.618	0.483	7091.84	7757.65	3	9	0	0	25.794
	4008	T13R	3	21.026	656.92	239.461	188	1076.38	567.101	566.384	0	0	-77.4	0.61	13812.4	15109.2	3	14	0	0	20.819
	4008	T13R	4	28.339	506.037	146.892	243.375	810.293	498.738	369.9	0	0	8.13	0.431	14340.8	15687.2	3	17	0	0	28.733
	4008	T13R	5	23.768	310.636	134.989	178.478	600.263	384.601	344.922	0	0	-57.265	0.524	7383.34	8076.52	3	17	0	0	23.87
	4008	T13R	6	39.309	262.737	46.328	183.906	376.217	355.32	706.576	0	0	-13.123	0.309	10328	11297.7	3	17	0	0	40.007
	4008	T13R	7	37.481	285.692	57.907	167.82	453.834	317.433	696.297	0	0	-66.991	0.328	10708	11713.4	3	20	0	0	37.915
	4008	T13R	8	38.395	566.267	213.698	237.25	1045.5	471.847	622.795	0	0	39.362	0.308	21742	23783.2	3	23	0	0	39.573
	4008	T13R	9	25.597	492.918	172.453	261.562	969.658	386.035	483.56	0	0	53.973	0.475	12617.2	13801.7	3	25	0	0	26.009
	4008	T13R	10	28.339	336.98	79.131	240.38	610.782	281.459	626.261	0	0	39.867	0.443	9549.8	10446.4	3	25	0	0	28.34
	4008	T13R	11	31.082	998.077	459.942	388.073	1923.52	469.098	407.548	0	0	37.988	0.385	31022.1	33934.6	3	33	0	0	31.845
	4008	T13R	12	16.455	405.131	148.642	236.614	803.066	424.997	462.525	0	0	-95.042	0.777	6666.47	7292.35	3	33	0	0	16.317
	4008	T13R	13	18.283	540.854	322.76	194	1082.61	468.142	480.691	0	0	-39.13	0.695	9888.68	10817.1	3	31	0	0	18.181
	4008	T13R	14	20.112	533.731	223.835	238.438	1091.33	653.033	516.785	0	0	12.381	0.628	10734.3	11742.1	3	33	0	0	20.067
	4008	T13R	15	15.541	486.185	228.958	236.5	893.974	532.402	569.212	0	0	-96.981	0.789	7555.77	8265.14	3	37	0	0	15.733
	4008	T13R	16	21.026	1001.08	571.446	282.5	2406.45	654.307	249.07	0	0	-39.472	0.596	21048.8	23024.9	3	37	0	0	21.056
	4008	T13R	17	21.026	496.716	220.059	217.557	949.96	433.921	715.499	0	0	-68.523	0.605	10443.9	11424.5	3	41	0	0	20.892
	4008	T13R	18	21.94	528.255	290.617	177.278	1179.25	424.678	531.286	0	0	-72.897	0.587	11590	12678.1	3	44	0	0	21.674
	4008	T13R	19	16.455	713.633	268.494	313.639	1121.89	836.449	446.032	0	0	53.13	0.814	11742.9	12845.4	3	46	0	0	15.935
	4008	T13R	20	31.996	277.305	62.785	180.704	391.693	828.481	360.618	0	0	-46.591	0.381	8872.66	9705.67	3	46	0	0	32.464
	4008	T13R	21	23.768	502.659	167.847	206	822.706	748.008	251.461	0	0	-55.685	0.505	11947.4	13069.1	3	46	0	0	24.31
	4008	T13R	22	31.082	382.944	88.834	207.333	606.205	604.27	292.255	0	0	-8.616	0.384	11902.6	13020.1	3	48	0	0	31.912
	4008	T13R	23	17.369	378.347	86.901	250.083	535.778	517.9	575.427	0	0	27.951	0.698	6571.63	7188.6	3	49	0	0	17.679
	4008	T13R	24	26.511	449.571	135.624	220.025	706.337	559.014	642.834	0	0	6.189	0.471	11918.6	13037.5	3	49	0	0	26.608
	4008	T13R	25	19.198	757.024	255.033	350.333	1317.54	756.613	307.234	0	0	-30.324	0.63	14533.1	15897.5	3	53	0	0	19.569
	4008	T13R	26	31.082	825.087	479.344	157.667	2158.59	461.17	595.665	0	0	19.537	0.395	25645.3	28053	3	53	0	0	31.451
	4008	T13R	27	28.339	1262.7	704.449	400.917	3121.48	436.789	495.75	0	0	-75.651	0.445	35784.1	39143.7	3	59	0	0	28.292
	4008	T13R	28	32.91	438.765	116.91	221.424	675.628	517.741	606.501	0	0	-46.922	0.366	14439.9	15795.5	3	59	0	0	33.598
	4008	T13R	29	21.94	1952.51	1082.41	492	4095	392.33	703.229	0	0	39.699	0.572	42838.4	46860.3	3	59	0	0	21.954
	4008	T13R	30	19.198	1952.57	894.198	508.194	3373.87	790.715	292.096	0	0	-34.756	0.668	37484.6	41003.9	3	59	0	0	19.008
	4008	T13R	31	32.91	598.095	230.57	258.972	1190.01	859.715	354.881	0	0	8.746	0.368	19683.4	21531.4	3	59	0	0	33.536
	4008	T13R	32	15.541	759.264	395.226	272.917	1488.84	845.214	460.214	0	0	-95.826	0.793	11799.7	12907.5	3	59	0	0	15.698
	4008	T13R	33	21.026	391.194	136.265	222.306	652.621	250.823	642.356	0	0	-82.235	0.586	8225.24	8997.46	3	62	0	0	21.229
	4008	T13R	34	16.455	660.282	538.154	211.263	1812.86	634.388	558.536	0	0	-85.601	0.748	10865	11885.1	3	62	0	0	16.622
	4008	T13R	35	23.768	2433.45	1021.05	446.917	3904.51	805.216	246.521	0	0	-1.548	0.537	57839.3	63269.6	3	64	0	0	23.593
	4008	T13R	36	31.082	333.126	87.786	196.25	558.408	863.221	321.736	0	0	-17.7	0.395	10354.2	11326.3	3	64	0	0	31.447
	4008	T13R	37	24.683	315.508	106.789	190.596	543.523	748.645	262.297	0	0	-8.13	0.505	7787.57	8518.71	3	67	0	0	24.79
	4008	T13R	38	17.369	472.511	180.376	276.059	768.151	377.35	628.333	0	0	0	0.765	8207.18	8977.71	3	65	0	0	16.892
	4008	T13R	39	20.112	358.765	74.529	267.502	547.843	376.713	644.428	0	0	-54.039	0.627	7215.41	7892.82	3	67	0	0	20.081
	4008	T13R	40	21.026	2497.74	1131.97	483.917	4095	235.047	567.619	0	0	24.228	0.601	52517.5	57448	3	67	0	0	20.969
	4008	T13R	41	21.026	823.972	448.054	310.855	1757.1	364.921	630.723	0	0	-101.31	0.592	17324.8	18951.4	3	72	0	0	21.126
	4008	T13R	42	21.026	1183.95	590.05	322.417	2678.95	389.142	477.903	0	0	-29.31	0.609	24893.6	27230.8	3	72	0	0	20.833
	4008	T13R	43	40.224	856.073	412.513	371.971	2233.95	834.696	436.789	0	0	-102.961	0.298	34434.4	37667.2	3	72	0	0	41.207
	4008	T13R	44	18.283	449.564	153.631	244.167	783.738	772.707	455.593	0	0	53.531	0.691	8219.59	8991.29	3	72	0	0	18.231
	4008	T13R	45	31.996	338.158	88.82	227.265	513.397	825.613	286.359	0	0	-87.754	0.38	10819.7	11835.5	3	75	0	0	32.533
	4008	T13R	46	14.627	531.096	252.385	256.7	1144.37	618.134	513.917	0	0	-46.848	0.941	7768.22	8497.54	3	80	0	0	13.98
	4008	T13R	47	34.739	564.923	245.618	248	1554.17	384.999	491.129	0	0	-69.624	0.343	19624.6	21467.1	3	80	0	0	35.698
	4008	T13R	48	15.541	380.868	94.093	215.667	536.722	328.429	647.137	0	0	-64.537	0.888	5919.05	6474.76	3	81	0	0	14.826
	4008	T13R	49	35.653	634.335	219.342	242.111	1132.3	249.07	712.79	0	0	-53.531	0.337	22615.8	24739.1	3	79	0	0	36.461
	4008	T13R	50	34.739	706.432	399.103	254	1592.34	514.395	532.561	0	0	-6.68	0.344	24540.4	26844.4	3	83	0	0	35.618
	4008	T13R	51	18.283	435.644	114.176	272.25	640.272	467.704	414.48	0	0	-14.534	0.727	7965.08	8712.88	3	83	0	0	17.779
	4008	T13R	52	38.395	661.701	206.925	236.833	1136.8	381.334	409.54	0	0	4.219	0.317	25406.2	27791.4	3	87	0	0	38.988
	4008	T13R	53	15.541	1695.9	1312.31	331.667	4095	285.244	484.595	0	0	-24.944	0.855	26355.9	28830.3	3	87	0	0	15.114
	4008	T13R	54	43.88	322.092	119.077	173.241	864.415	735.578	449.697	0	0	-96.159	0.278	14133.5	15460.4	3	90	0	0	44.558
	4008	T13R	55	31.996	664.279	361.442	201.551	1786.48	325.72	428.025	0	0	-106.327	0.372	21254.3	23249.8	3	94	0	0	32.878
	4012	T12R	1	15.541	668.888	272.579	313	1108.5	400.616	375.279	0	0	-26.565	0.872	10395.1	11371.1	3	26	0	0	14.966
	4012	T12R	2	16.455	1181.92	722.886	219	2767.97	321.258	423.085	0	0	23.629	0.742	19448.7	21274.6	3	37	0	0	16.698
	4012	T12R	3	16.455	507.69	231.428	172	965.785	459.896	431.69	0	0	32.735	0.817	8354.1	9138.43	3	38	0	0	15.913
	4012	T12R	4	34.739	769.607	300.082	283	1654.68	407.309	362.371	0	0	22.38	0.353	26735	29245.1	3	41	0	0	35.156
	4012	T12R	5	14.627	1330.04	417.951	467	2109.27	506.268	435.514	0	0	61.699	0.922	19454.2	21280.7	3	51	0	0	14.117
	4012	T12R	6	15.541	1455.59	823.363	400	3240	357.59	536.386	0	0	0	0.834	22621.2	24745	3	51	0	0	15.298
	4012	T12R	7	18.283	956.732	519.59	173	2189.1	632.954	530.171	0	0	-64.799	0.712	17492.4	19134.6	3	62	0	0	17.964
	4012	T12R	8	18.283	1232.31	607.863	384	2520.88	383.406	567.46	0	0	42.879	0.689	22530.8	24646.1	3	62	0	0	18.267
	4012	T12R	9	37.481	513.754	103.363	320.045	819.71	367.152	548.815	0	0	26.565	0.318	19256	21063.9	3	62	0	0	38.483
	4012	T12R	10	16.455	471.501	152.483	183	748.706	233.772	718.527	0	0	-49.764	0.78	7758.6	8487.01	3	64	0	0	16.282
	4012	T12R	11	12.798	1405.25	629.233	316.296	2137.41	391.055	530.649	0	0	26.565	0.977	17985	19673.5	3	66	0	0	12.828
	4012	T12R	12	22.854	776.127	227.283	430.5	1385.33	436.949	514.395	0	0	-4.764	0.542	17737.9	19403.2	3	71	0	0	23.027
	4012	T12R	13	32.91	629.398	153.81	308	990.476	505.79	681.238	0	0	-109.983	0.367	20713.6	22658.3	3	85	0	0	33.573
	4012	T12R	14	18.283	437.616	187.771	204.895	856.421	608.095	575.109	0	0	-83.991	0.689	8001.13	8752.32	3	85	0	0	18.267
	4012	T12R	15	16.455	944.935	654.172	215	2603.31	630.564	530.171	0	0	-64.983	0.826	15549	17008.8	3	89	0	0	15.827
	4012	T12R	16	31.996	653.727	480.188	219	2155.92	586.582	598.056	0	0	-142.125	0.376	20916.7	22880.5	3	92	0	0	32.704
	4012	T12R	17	18.283	357.687	141.25	223.842	717.526	386.752	633.432	0	0	-3.013	0.694	6539.75	7153.74	3	95	0	0	18.191
	4012	T13R	1	16.455	523.521	265.935	175	1064.8	855.014	398.943	0	0	-142.125	0.773	8614.6	9423.39	3	6	0	0	16.352
	4012	T13R	2	21.026	1004.97	311.578	457	1565	1045.04	616.7	0	0	-50.528	0.596	21130.4	23114.2	3	6	0	0	21.056
	4012	T13R	3	26.511	1158.89	661.049	457.022	3263.04	1073.01	548.576	0	0	-86.878	0.48	30723.4	33607.9	3	13	0	0	26.332
	4012	T13R	4	30.168	317.601	51.863	259.5	470.987	916.684	582.997	0	0	47.545	0.409	9581.28	10480.8	3	17	0	0	30.454
	4012	T13R	5	31.082	423.893	118.273	245.014	696.436	1149.98	509.375	0	0	26.175	0.395	13175.4	14412.4	3	20	0	0	31.429
	4012	T13R	6	19.198	1251.98	810.707	252	3572.73	1032.14	592.08	0	0	-25.278	0.666	24035	26291.5	3	23	0	0	19.033
	4012	T13R	7	21.94	595.638	237.21	310.5	1178.49	861.946	516.546	0	0	-27.699	0.591	13068.4	14295.3	3	26	0	0	21.598
	4012	T13R	8	21.026	2120.35	1119.98	310.5	3990.74	770.875	534.234	0	0	-101.821	0.599	44582.4	48768	3	30	0	0	21.002
	4012	T13R	9	22.854	2255.57	838.836	661.5	3804.86	622.676	407.07	0	0	60.709	0.569	51549.6	56389.4	3	30	0	0	22.474
	4012	T13R	10	20.112	1766.84	710.006	413	2746.92	816.769	594.231	0	0	53.673	0.621	35534.4	38870.5	3	33	0	0	20.175
	4012	T13R	11	22.854	566.788	240.764	276.25	1102.06	687.692	529.693	0	0	12.011	0.544	12953.6	14169.7	3	32	0	0	22.972
	4012	T13R	12	25.597	315.864	80.288	193.349	522.371	655.423	446.749	0	0	-14.036	0.49	8085.11	8844.18	3	33	0	0	25.624
	4012	T13R	13	19.198	746.343	481.803	276	1972.8	871.985	562.201	0	0	81.469	0.645	14328	15673.2	3	35	0	0	19.336
	4012	T13R	14	38.395	268.235	81.912	158	488.423	872.941	288.51	0	0	-16.429	0.319	10299	11265.9	3	38	0	0	38.876
	4012	T13R	15	13.713	721.486	312.62	322.75	1348.3	667.375	343.248	0	0	-111.038	0.972	9893.44	10822.3	3	39	0	0	13.317
	4012	T13R	16	24.683	621.179	306.335	280.5	1472.05	699.644	452.964	0	0	7.815	0.512	15332.4	16771.8	3	40	0	0	24.61
	4012	T13R	17	27.425	358.656	111.465	188.966	707.862	635.822	252.895	0	0	-97.853	0.44	9836.22	10759.7	3	40	0	0	27.99
	4012	T13R	18	25.597	2610.07	1362.52	323	4095	634.388	400.855	0	0	-3.18	0.481	66809.5	73081.9	3	42	0	0	25.855
	4012	T13R	19	14.627	1472.91	677.261	358	2659.73	664.028	584.431	0	0	51.953	0.943	21544	23566.6	3	43	0	0	13.962
	4012	T13R	20	29.254	326.857	83.233	213	499.226	887.761	358.786	0	0	-0.924	0.418	9561.72	10459.4	3	43	0	0	29.644
	4012	T13R	21	27.425	1785.97	954.214	345.5	3687.1	772.07	412.567	0	0	14.036	0.453	48980.5	53579	3	48	0	0	27.595
	4012	T13R	22	15.541	912.889	371.208	281.25	1474.69	803.861	401.333	0	0	-49.97	0.802	14187.1	15519.1	3	48	0	0	15.609
	4012	T13R	23	21.026	3218.68	1240.42	652.5	4095	833.023	612.397	0	0	21.318	0.597	67675.9	74029.6	3	48	0	0	21.04
	4012	T13R	24	27.425	580.009	159.923	348.153	997.542	787.129	575.109	0	0	-13.799	0.438	15906.9	17400.3	3	48	0	0	28.059
	4012	T13R	25	14.627	548.065	276.039	261.667	1111.84	803.144	449.139	0	0	-51.953	0.943	8016.42	8769.04	3	48	0	0	13.962
	4012	T13R	26	14.627	816.208	289.937	413	1341.2	754.621	425.475	0	0	51.633	0.858	11938.5	13059.3	3	48	0	0	14.634
	4012	T13R	27	12.798	635.111	394.587	213.188	1222.1	604.987	383.167	0	0	-87.709	1	8128.42	8891.56	3	47	0	0	11.961
	4012	T13R	28	14.627	842.133	604.508	275.5	2233.5	820.832	632.954	0	0	23.199	0.867	12317.7	13474.1	3	47	0	0	14.563
	4012	T13R	29	32.91	464.986	181.562	208.5	997.607	821.071	730.957	0	0	-59.744	0.375	15302.8	16739.5	3	46	0	0	33.207
	4012	T13R	30	22.854	752.233	435.087	222	1527.63	989.827	712.79	0	0	-21.801	0.535	17191.8	18805.8	3	46	0	0	23.17
	4012	T13R	31	13.713	379.211	124.224	206.179	589.286	431.929	503.16	0	0	-47.862	0.94	5199.96	5688.16	3	47	0	0	13.539
	4012	T13R	32	35.653	324.974	85.3	193.073	493.554	476.389	441.251	0	0	60.725	0.342	11586.2	12674	3	47	0	0	36.172
	4012	T13R	33	19.198	425.329	128.141	255.6	650	716.137	419.499	0	0	62.784	0.681	8165.3	8931.9	3	50	0	0	18.815
	4012	T13R	34	34.739	662.978	317.221	282.275	1445.86	662.116	418.782	0	0	20.376	0.343	23030.9	25193.2	3	53	0	0	35.698
	4012	T13R	35	17.369	885.877	648.076	344.181	2382.14	698.688	374.083	0	0	-24.444	0.727	15387	16831.7	3	55	0	0	17.329
	4012	T13R	36	40.224	614.899	187.096	275	935.397	410.416	271.3	0	0	34.611	0.297	24733.4	27055.5	3	57	0	0	41.241
	4012	T13R	37	20.112	1575.71	844.57	240	3095.44	813.183	755.577	0	0	12.68	0.658	31690.4	34665.6	3	57	0	0	19.601
	4012	T13R	38	16.455	1394.51	926.03	597.289	3435.65	546.425	370.02	0	0	40.236	0.78	22946.9	25101.3	3	60	0	0	16.282
	4012	L1R	1	28.339	408.514	203.625	160.139	890.067	614.15	801.71	0	0	80.327	0.44	11577	12663.9	3	6	0	0	28.451
	4012	L1R	2	28.339	353.424	104.884	199.417	549.978	638.531	833.103	0	0	-14.647	0.424	10015.8	10956.1	3	16	0	0	28.988
	4012	L1R	3	20.112	496.84	248.51	250.083	1101.61	493.201	889.355	0	0	-122.196	0.611	9992.35	10930.5	3	16	0	0	20.337
	4012	L1R	4	22.854	405.083	121.769	204.278	601.778	416.551	733.188	0	0	-82.875	0.537	9257.91	10127.1	3	24	0	0	23.126
	4012	L1R	5	32.91	365.653	84.994	207.167	533.948	618.453	386.752	0	0	-95.389	0.359	12033.7	13163.5	3	31	0	0	33.933
	4012	L1R	6	29.254	515.656	183.869	210.417	902.482	267.874	418.145	0	0	-97.512	0.43	15084.8	16501	3	30	0	0	29.254
	4012	L1R	7	27.425	1113.81	582.571	236.639	2656.59	412.567	895.41	0	0	-13.092	0.435	30546.4	33414.2	3	32	0	0	28.14
	4012	L1R	8	31.996	1048.17	635.901	362.861	2731.79	444.279	880.112	0	0	25.32	0.374	33537.5	36686.1	3	35	0	0	32.79
	4012	L1R	9	19.198	614.415	306.49	284.183	1488.15	300.86	605.705	0	0	-126.098	0.673	11795.3	12902.7	3	37	0	0	18.933
	4012	L1R	10	22.854	672.226	284.238	246.333	1313.27	499.575	575.427	0	0	21.501	0.562	15363.3	16805.7	3	39	0	0	22.608
	4012	L1R	11	21.94	1601.15	737.892	281.75	3182.46	765.696	604.43	0	0	-19.983	0.55	35129.4	38427.6	3	39	0	0	22.382
	4012	L1R	12	30.168	359.743	99.327	235.633	521.733	285.084	565.229	0	0	55.305	0.415	10852.6	11871.5	3	43	0	0	30.235
	4012	L1R	13	17.369	1483.59	696.624	312.417	2607.75	254.648	701.795	0	0	-11.725	0.733	25768.9	28188.2	3	43	0	0	17.251
	4012	L1R	14	20.112	1754	1099.02	262.889	4027.41	461.011	686.656	0	0	-34.695	0.622	35276.1	38588	3	44	0	0	20.157
	4012	L1R	15	24.683	1152.62	631.967	241.333	2434.34	676.298	647.137	0	0	34.931	0.517	28449.7	31120.7	3	44	0	0	24.491
	4012	L1R	16	32.91	429.416	179.417	199.722	909.522	335.121	778.126	0	0	-53.569	0.374	14132.2	15459	3	44	0	0	33.274
	4012	L1R	17	30.168	693.941	406.871	168.778	1662.72	290.502	630.723	0	0	-1.79	0.405	20934.6	22900	3	46	0	0	30.611
	4012	L1R	18	21.026	904.926	356.451	310.833	1615.29	603.474	543.875	0	0	-43.781	0.589	19027	20813.3	3	53	0	0	21.189
	4012	L1R	19	32.91	598.022	272.769	227.5	1343.9	464.039	576.224	0	0	13.903	0.376	19681	21528.8	3	56	0	0	33.161
	4012	L1R	20	42.052	654.859	281.678	208.444	1639.91	443.801	694.783	0	0	-36.87	0.285	27538.1	30123.5	3	56	0	0	43.026
	4078	T13L	1	40.224	243.358	52.694	180.642	373.31	662.355	567.938	0	0	29.249	0.299	9788.73	10707.7	3	7	0	0	41.094
	4078	T13L	2	36.567	237.824	48.764	162	350.691	527.541	548.337	0	0	-54.888	0.328	8696.48	9512.95	3	14	0	0	37.402
	4078	T13L	3	11.884	369.689	173.666	216	728.5	399.421	552.64	0	0	-67.751	1	4393.48	4805.96	3	14	0	0	11.363
	4078	T13L	4	39.309	368.109	85.599	206.056	528.051	476.389	426.909	0	0	-25.641	0.312	14470.1	15828.7	3	18	0	0	39.771
	4078	T13L	5	25.597	360.635	95.78	214.333	585.222	587.538	431.69	0	0	-109.799	0.498	9231.12	10097.8	3	18	0	0	25.405
	4078	T13L	6	18.283	299.017	83.027	222.012	505.705	587.777	492.404	0	0	-123.275	0.686	5467.07	5980.35	3	19	0	0	18.298
	4078	T13L	7	16.455	299.444	121.099	173.794	568.353	488.101	576.065	0	0	-76.759	0.742	4927.39	5390	3	19	0	0	16.698
	4078	T13L	8	18.283	352.957	70.347	214	461.839	622.437	493.36	0	0	-71.565	0.698	6453.27	7059.14	3	19	0	0	18.141
	4078	T13L	9	18.283	767.923	230.745	269.5	1181.81	489.057	491.448	0	0	-32.005	0.706	14040.3	15358.5	3	29	0	0	18.04
	4078	T13L	10	21.026	1331.73	769.103	211.5	2800.78	432.168	446.749	0	0	-45.939	0.621	28001	30629.9	3	29	0	0	20.623
	4078	T13L	11	19.198	525.563	187.085	204.75	914.94	415.914	408.265	0	0	-69.775	0.644	10089.6	11036.8	3	32	0	0	19.36
	4078	T13L	12	16.455	570.553	200.707	238.5	1024.9	602.358	741.713	0	0	-106.858	0.761	9388.51	10269.9	3	32	0	0	16.484
	4078	T13L	13	20.112	348.027	131.353	171.5	637.56	650.164	754.621	0	0	-87.207	0.656	6999.44	7656.59	3	32	0	0	19.624
	4078	T13L	14	20.112	330.452	82.187	186.25	504.143	294.486	479.018	0	0	-2.726	0.625	6645.98	7269.94	3	32	0	0	20.101
	4078	T13L	15	26.511	530.208	249.521	181	1105.17	746.016	538.298	0	0	-66.14	0.451	14056.3	15376	3	34	0	0	27.182
	4078	T13L	16	19.198	1706.38	1291.9	324	4017.23	602.597	716.854	0	0	-85.601	0.69	32758.5	35834	3	37	0	0	18.699
	4078	T13L	17	16.455	480.221	332.593	165	1277.45	548.337	692.473	0	0	-43.781	0.819	7902.1	8643.99	3	40	0	0	15.892
	4078	T13L	18	38.395	447.542	108.655	191.5	673.305	668.331	359.503	0	0	5.572	0.311	17183.5	18796.8	3	42	0	0	39.387
	4078	T13L	19	14.627	506.359	214.825	217	916.82	523.478	771.114	0	0	-58.392	0.863	7406.4	8101.75	3	42	0	0	14.595
	4078	T13L	20	15.541	978.864	458.991	238.5	1887.12	239.748	499.097	0	0	-30.651	0.868	15212.5	16640.7	3	45	0	0	15.004
	4078	T13L	21	20.112	572.928	373.188	226	1301.09	222.538	577.26	0	0	-74.982	0.614	11522.6	12604.4	3	45	0	0	20.294
	4078	T13L	22	15.541	570.108	411.42	223	1640.12	517.024	477.106	0	0	-22.479	0.868	8860.01	9691.83	3	45	0	0	15.004
	4078	T13L	23	21.94	687.083	335.166	206	1441.48	548.815	541.883	0	0	-42.357	0.57	15074.7	16490	3	47	0	0	21.996
	4078	T13L	24	16.455	684.315	424.669	235.896	1738.84	527.302	575.826	0	0	-18.97	0.79	11260.5	12317.7	3	47	0	0	16.177
	4078	T13L	25	17.369	722.338	410.11	251	1523.69	498.141	296.637	0	0	32.347	0.757	12546.5	13724.4	3	48	0	0	16.976
	4078	T13L	26	20.112	2456.83	1342.87	357	4095	452.725	462.286	0	0	-39.094	0.65	49411.4	54050.3	3	50	0	0	19.711
	4078	T13L	27	12.798	711.013	317.056	203.5	1491.14	387.23	474.237	0	0	-48.013	0.972	9099.85	9954.18	3	50	0	0	12.863
	4078	T13L	28	21.94	732.017	530.187	169.5	2216.25	384.84	542.122	0	0	-37.875	0.58	16060.6	17568.4	3	52	0	0	21.803
	4078	T13L	29	14.627	713.631	335.168	355.25	1266.65	518.936	556.225	0	0	-88.025	0.955	10438.1	11418.1	3	52	0	0	13.872
	4078	T13L	30	15.541	1110.83	761.113	429.481	2696.76	411.85	353.527	0	0	9.162	0.867	17263.3	18884	3	57	0	0	15.011
	4078	T13L	31	26.511	334.133	59.991	240.366	460.554	364.522	237.836	0	0	59.381	0.45	8858.21	9689.86	3	57	0	0	27.22
	4078	T13L	32	20.112	606.475	380.305	236.25	1558.4	260.066	345.639	0	0	-43.025	0.657	12197.3	13342.4	3	62	0	0	19.618
	4078	T13L	33	21.026	731.231	430.694	206	1691.94	234.728	446.271	0	0	-40.462	0.579	15374.8	16818.3	3	66	0	0	21.364
	4078	T13L	34	21.026	669.739	358.041	216.25	1523	382.928	241.182	0	0	-68.682	0.597	14081.9	15404	3	70	0	0	21.04
	4078	T13L	35	14.627	3487.72	1162.58	470	4095	154.414	387.708	0	0	-11.31	0.859	51014.1	55803.6	3	70	0	0	14.626
	4078	T13L	36	21.026	676.915	415.834	195.75	1689.47	272.973	474.716	0	0	-123.69	0.618	14232.8	15569	3	72	0	0	20.684
	4078	T13L	37	37.481	336.956	82.116	213.5	489.83	183.815	579.889	0	0	-68.6	0.326	12629.5	13815.2	3	72	0	0	37.996
	4078	T13L	38	25.597	445.03	228.23	187	865.676	240.943	566.982	0	0	-53.973	0.475	11391.4	12460.8	3	77	0	0	26.009
	4078	T13L	39	33.824	364.732	131.264	184	743	207.479	587.538	0	0	-80.538	0.349	12336.8	13495.1	3	80	0	0	34.895
	4078	T13L	40	38.395	475.563	178.926	205	869.98	151.785	522.044	0	0	-30.606	0.31	18259.4	19973.6	3	85	0	0	39.436

## Sheet: 2h
Extended Data Fig 2h: iWAT CTB cell type (co stain with CGRP IB4)
		CTB+							CTB+
	Section	Total	CGRP+ only	IB4+ Only	CGRP/IB4	CGRP/IB4-			Total	CGRP+ only	IB4+ Only	CGRP+/IB4+	CGRP-/IB4-
	1	5	3	0	0	2			108	71	3	4	29
	2	2	0	0	0	2
	3	1				1
	4	1		1
	5	1				1
	6	6	3		1	2
	7	6	3		1	2
	8	4	3	0	0	1
	9	3	3
	10	4	3			1
	11	5	3	1		1
	12	2	1			1
	13	3	2			1
	14	2	2
	15	9	3		1	5
	16	1	1
	17	2	1			1
	18	1	1
	19	0
	20	4	4
	21	1		1
	22	1	1			0
	23	2	2
	24	1	1
	25	2	1			1
	26	1	1
	27	2	2
	28	1	1
	29	3	2			1
	30	1	0			1
	31	3	3
	32	4	1			3
	33	3	1			2
	34	2	2
	35	4	4
	36	4	3		1
	37	1	1
	38	1	1
	39	3	3
	40	1	1
	41	1	1
	42	2	2
	43	0
	44	1	1
	45	1				0

## Sheet: 2i
Extended Data Fig 2i: iWAT CTB cell type (co stain with NFH)
	CTB+					CTB+
	Section	Total	NFH+ only			Total	NFH+ only
	1	1	1			169	76
	2	1
	3	1	1
	4	4	4
	5	1
	6	3	1
	7	3
	8	5	2
	9	3	3
	10	2	1
	11	0
	12	9	5
	13	2
	14	3
	15	7	4
	16	2	2
	17	2	1
	18	1	1
	19	6	3
	20	4	1
	21	5	3
	22	3	2
	23	3	1
	24	2	1
	25	3	1
	26	3	1
	27	3	3
	28	2
	29	4	1
	30	1	1
	31	2
	32	2	2
	33	7	2
	34	3
	35	1	1
	36	1
	37	3	2
	38	2
	39	5	1
	40	1	1
	41	1
	42	2
	43	7	3
	44	4	2
	45	1
	46	3	3
	47	2	2
	48	2	1
	49	1
	50	1	1
	51	8	3
	52	2	2
	53	6	1
	54	4	3
	55	8	2
	56	1

## Sheet: 2j
Extended Data Fig 2j: Total CTB+ cells labeled in DRG of male and female mice
	Total CTB+ cells in DRG (T11-L6)
	iWAT			pgWAT (eWAT in male, periovarian WAT in female)
	Male	Female		Male	Female
	135	113		17	107
	130	157		64	68
	151	134		69	43
	201			40
