# Supplementary material for: The role of somatosensory innervation of adipose tissues
Source: Nature. 2022 Aug 31;609(7927):569–74. doi: 10.1038/s41586-022-05137-7 (PMC9477745; doi:10.1038/s41586-022-05137-7)
Supplement: Supplementary file 10 — Source Data Extended Data Fig. 3 [file 41586_2022_5137_MOESM10_ESM.xlsx]

## Sheet: 3c
Extended Data Fig 3c: Quantification of relative nerve density in flank skin and iWAT
	Flank Skin																					iWAT
	View	Area	Mean	StdDev	Min	Max	type	coord-x	coord-y	coord-w	coord-h	Refmax	Samples	Images	z_start	z_stop	ContainHair?	ContainSignal?	Area-total	Ratio		View	Area	Mean	StdDev	Min	Max	type	coord-x	coord-y	coord-w	coord-h	Refmax	images	z_start	z_stop	RefSignal?	NerveSignal?	Area-total	Ratio
	1	453.83	119.581	51.662	72	255	filtered	1468	175	129	129	21	1L-1_Cycle\	Stitch_A01_G001.oir	11	15	No	Yes	6427.39	0.0706088		1	274.905	98.54	65.461	22	255	filtered	1302	354	258	258	135	20210528_fat_TdT_CD31-647-1.oir	12	20	Yes	Yes	6427.39	0.0427709
	2	175.738	136.066	44.773	92	255	filtered	1504	703	129	129	23	1L-1_Cycle\	Stitch_A01_G001.oir	11	15	No	Yes	6427.39	0.0273421		2	289.099	81.864	77.444	18	255	filtered	797	716	258	258	255	20210528_fat_TdT_CD31-647-1.oir	12	20	Yes	Yes	6427.39	0.0449792
	3	25.878	108.403	38.325	76	255	filtered	1156	679	129	129	18	1L-1_Cycle\	Stitch_A01_G001.oir	11	15	No	Yes	6427.39	0.00402621		3	260.324	82.099	73.873	21	255	filtered	584	1685	258	258	255	20210528_fat_TdT_CD31-647-1.oir	12	20	Yes	Yes	6427.39	0.0405023
	4	144.839	148.251	43.799	100	255	filtered	997	238	129	129	20	1L-1_Cycle\	Stitch_A01_G001.oir	11	15	No	Yes	6427.39	0.0225347		4	94.725	78.652	69.893	24	255	filtered	827	1505	258	258	191	20210528_fat_TdT_CD31-647-1.oir	23	31	Yes	Yes	6427.39	0.0147377
	5	32.444	68.536	15.381	55	134	filtered	712	847	129	129	20	1L-1_Cycle\	Stitch_A01_G001.oir	11	15	No	Yes	6427.39	0.00504777		5	257.814	88.62	79.871	16	255	filtered	378	324	258	258	246	20210528_fat_TdT_CD31-647-1.oir	33	41	Yes	Yes	6427.39	0.0401118
	6	50.983	104.735	50.158	67	255	filtered	886	1336	129	129	16	1L-1_Cycle\	Stitch_A01_G001.oir	11	15	No	Yes	6427.39	0.00793215		6	90.187	83.439	69.237	28	255	filtered	1616	74	258	258	114	20210528_fat_TdT_CD31-647-1.oir	33	41	Yes	Yes	6427.39	0.0140317
	7	118.961	124.89	49.106	79	255	filtered	1339	1537	129	129	17	1L-1_Cycle\	Stitch_A01_G001.oir	11	15	No	Yes	6427.39	0.0185085		7	8.111	34.726	21.546	22	158	filtered	911	1577	258	258	48	20210528_fat_TdT_CD31-647-1.oir	44	52	Yes	Yes	6427.39	0.00126194
	8	15.836	61.073	13.947	49	114	filtered	358	346	129	129	22	1L-1_Cycle\	Stitch_A01_G001.oir	11	15	No	Yes	6427.39	0.00246383		8	5.407	57.571	54.52	16	174	filtered	748	381	129	129	20	20210528_fat_TdT_CD31-647-2.oir	12	20	No	Yes	6427.39	0.000841244
	9	30.127	59.577	12.763	46	98	filtered	1570	235	129	129	16	1L-1_Cycle\	Stitch_A01_G001.oir	5	9	No	Yes	6427.39	0.00468729		9	47.894	83.226	76.323	21	255	filtered	740	455	129	129	28	20210528_fat_TdT_CD31-647-2.oir	23	31	No	Yes	6427.39	0.00745155
	10	10.815	58.071	18.425	39	108	filtered	1072	253	129	129	17	1L-1_Cycle\	Stitch_A01_G001.oir	5	9	No	Yes	6427.39	0.00168264		10	264.187	79.333	83.082	16	255	filtered	375	428	129	129	42	20210528_fat_TdT_CD31-647-2.oir	23	31	Yes	Yes	6427.39	0.0411033
	11	19.698	50.196	11.368	40	84	filtered	943	1198	129	129	16	1L-1_Cycle\	Stitch_A01_G001.oir	5	9	No	Yes	6427.39	0.0030647		11	24.719	39.234	10.386	31	95	filtered	812	131	129	129	41	20210528_fat_TdT_CD31-647-2.oir	33	41	Yes	Yes	6427.39	0.00384589
	12	1167.21	117.342	60.968	60	255	filtered	1057	460	129	129	25	1L-1_Cycle\	Stitch_A01_G002.oir	10	14	No	Yes	6427.39	0.1816		12	212.045	80.636	76.879	17	255	filtered	420	420	129	129	40	20210528_fat_TdT_CD31-647-2.oir	33	41	Yes	Yes	6427.39	0.0329909
	13	1050.95	121.075	62.125	58	255	filtered	451	1123	129	129	21	1L-1_Cycle\	Stitch_A01_G002.oir	10	14	No	Yes	6427.39	0.163512		13	223.632	79.162	80.625	15	255	filtered	385	159	129	129	46	20210528_fat_TdT_CD31-647-2.oir	44	52	Yes	Yes	6427.39	0.0347936
	14	650.425	131.346	53.362	73	255	filtered	931	1414	129	129	18	1L-1_Cycle\	Stitch_A01_G002.oir	10	14	No	Yes	6427.39	0.101196		14	16.608	55.988	25.482	28	159	filtered	746	1271	258	258	47	20210528_fat_TdT_CD31-647-3.oir	1	9	Yes	Yes	6427.39	0.00258394
	15	1283.47	122.599	62.213	62	255	filtered	1336	973	129	129	19	1L-1_Cycle\	Stitch_A01_G002.oir	10	14	No	Yes	6427.39	0.199687		15	25.202	77.663	28.438	52	255	filtered	560	1658	258	258	255	20210528_fat_TdT_CD31-647-3.oir	1	9	Yes	Yes	6427.39	0.00392103
	16	93.083	113.639	45.696	70	255	filtered	307	1696	129	129	18	1L-1_Cycle\	Stitch_A01_G002.oir	10	14	No	Yes	6427.39	0.0144822		16	199.685	84.598	45.647	31	255	filtered	192	189	258	258	30	20210528_fat_TdT_CD31-647-3.oir	12	20	No	Yes	6427.39	0.0310678
	17	3861.99	29.468	4.031	24	87	filtered	1315	1753	129	129	16	1L-1_Cycle\	Stitch_A01_G002.oir	10	14	No	Yes	6427.39	0.600865		17	43.838	100.084	43.633	57	255	filtered	1004	635	258	258	20	20210528_fat_TdT_CD31-647-3.oir	12	20	No	Yes	6427.39	0.0068205
	18	599.828	121.099	51.644	69	255	filtered	874	766	129	129	16	1L-1_Cycle\	Stitch_A01_G002.oir	10	14	No	Yes	6427.39	0.0933238		18	111.043	45.727	23.89	21	181	filtered	992	1112	258	258	33	20210528_fat_TdT_CD31-647-3.oir	12	20	Yes	Yes	6427.39	0.0172765
	19	8.497	60	25.34	39	137	filtered	1156	325	129	129	17	1L-1_Cycle\	Stitch_A01_G002.oir	4	8	No	Yes	6427.39	0.001322		19	24.816	63.494	34.543	31	247	filtered	779	1511	258	258	17	20210528_fat_TdT_CD31-647-3.oir	12	20	No	Yes	6427.39	0.00386098
	20	18.539	65.5	24.076	43	144	filtered	835	169	129	129	15	1L-1_Cycle\	Stitch_A01_G002.oir	4	8	No	Yes	6427.39	0.00288438		20	15.643	43.957	15.669	24	99	filtered	1526	572	258	258	73	20210528_fat_TdT_CD31-647-3.oir	23	31	Yes	Yes	6427.39	0.0024338
	21	24.333	92.46	69.753	36	255	filtered	1483	1021	129	129	17	1L-1_Cycle\	Stitch_A01_G002.oir	4	8	No	Yes	6427.39	0.00378583		21	157.489	68.38	32.923	24	220	filtered	1620	351	258	258	40	20210528_fat_TdT_LYVE-647-1.oir	19	27	Yes	Yes	6427.39	0.0245028
	22	96.173	102.185	33.03	66	217	filtered	958	784	129	129	16	1L-1_Cycle\	Stitch_A01_G002.oir	4	8	No	Yes	6427.39	0.014963		22	95.594	85.501	47.144	22	255	filtered	863	842	258	258	255	20210528_fat_TdT_LYVE-647-1.oir	3	11	Yes	Yes	6427.39	0.0148729
	23	63.729	55.497	11.82	42	100	filtered	484	754	129	129	16	1L-1_Cycle\	Stitch_A01_G002.oir	4	8	No	Yes	6427.39	0.00991523		23	47.7	81.439	37.626	26	172	filtered	131	1538	258	258	168	20210528_fat_TdT_LYVE-647-1.oir	3	11	Yes	Yes	6427.39	0.00742137
	24	16.608	61.023	17.209	41	112	filtered	79	1078	129	129	15	1L-1_Cycle\	Stitch_A01_G002.oir	4	8	No	Yes	6427.39	0.00258394		24	35.437	52.812	15.199	38	130	filtered	851	1520	258	258	255	20210528_fat_TdT_LYVE-647-2.oir	1	9	Yes	Yes	6427.39	0.00551344
	25	29.354	69.158	17.453	46	122	filtered	1441	172	129	129	17	1L-1_Cycle\	Stitch_A01_G003.oir	3	7	No	Yes	6427.39	0.00456702		25	178.635	57.251	29.79	26	255	filtered	164	584	258	258	255	20210528_fat_TdT_LYVE-647-2.oir	13	21	Yes	Yes	6427.39	0.0277928
	26	46.735	53.066	13.88	39	103	filtered	130	226	129	129	18	1L-1_Cycle\	Stitch_A01_G003.oir	3	7	No	Yes	6427.39	0.00727123		26	171.973	95.252	49.323	46	255	filtered	863	578	258	258	232	20210528_fat_TdT_LYVE-647-2.oir	13	21	Yes	Yes	6427.39	0.0267563
	27	18.539	74.688	14.706	57	120	filtered	1297	106	129	129	21	1L-1_Cycle\	Stitch_A01_G003.oir	9	13	No	Yes	6427.39	0.00288438		27	21.243	92.2	56.641	46	255	filtered	182	1034	258	258	185	20210528_fat_TdT_LYVE-647-2.oir	13	21	Yes	Yes	6427.39	0.00330508
	28	81.496	81.801	27.043	58	246	filtered	1645	907	129	129	26	1L-1_Cycle\	Stitch_A01_G003.oir	9	13	No	Yes	6427.39	0.0126795		28	784.932	90.544	86.903	10	255	filtered	878	1043	258	258	114	20210528_fat_TdT_LYVE-647-2.oir	13	21	Yes	Yes	6427.39	0.122123
	29	70.295	119.297	40.04	79	255	filtered	976	514	129	129	18	1L-1_Cycle\	Stitch_A01_G003.oir	9	13	No	Yes	6427.39	0.0109368		29	104.188	50.924	27.392	22	220	filtered	842	1493	258	258	132	20210528_fat_TdT_LYVE-647-2.oir	13	21	Yes	Yes	6427.39	0.01621
	30	113.168	93.119	29.932	67	242	filtered	781	1033	129	129	22	1L-1_Cycle\	Stitch_A01_G003.oir	9	13	No	Yes	6427.39	0.0176072		30	226.722	101.247	60.734	32	255	filtered	191	665	258	258	255	20210528_fat_TdT_LYVE-647-2.oir	25	33	Yes	Yes	6427.39	0.0352744
	31	65.66	113.135	55.263	61	255	filtered	103	1222	129	129	21	1L-1_Cycle\	Stitch_A01_G003.oir	9	13	No	Yes	6427.39	0.0102157		31	106.891	98.483	44.793	54	255	filtered	854	692	258	258	149	20210528_fat_TdT_LYVE-647-2.oir	25	33	Yes	Yes	6427.39	0.0166306
	32	50.597	125.763	50.01	79	255	filtered	82	379	129	129	24	1L-1_Cycle\	Stitch_A01_G003.oir	9	13	No	Yes	6427.39	0.00787209		32	19.505	50.698	14.879	33	88	filtered	794	1142	258	258	99	20210528_fat_TdT_LYVE-647-2.oir	25	33	Yes	Yes	6427.39	0.00303467
	33	159.13	124.036	43.273	83	255	filtered	505	586	129	129	19	1L-1_Cycle\	Stitch_A01_G003.oir	9	13	No	Yes	6427.39	0.0247581		33	249.896	33.815	12.934	18	94	filtered	392	92	129	129	43	20210528_fat_TdT_LYVE-647-3.oir	-1	6	Yes	Yes	6427.39	0.0388799
	34	34.375	99.449	43.576	67	255	filtered	1279	1417	129	129	19	1L-1_Cycle\	Stitch_A01_G003.oir	9	13	No	Yes	6427.39	0.00534821		34	120.506	44.603	14.098	32	134	filtered	89	311	129	129	168	20210528_fat_TdT_LYVE-647-3.oir	15	22	Yes	Yes	6427.39	0.0187488
	35	67.205	97.701	54.382	54	255	filtered	1726	142	129	129	21	1L-2_Cycle\	Stitch_A01_G001.oir	11	15	No	Yes	6427.39	0.010456		35	30.127	66.859	43.298	34	255	filtered	417	801	129	129	85	20210528_fat_TdT_LYVE-647-3.oir	15	22	Yes	Yes	6427.39	0.00468729
	36	48.28	75.416	33.517	45	220	filtered	1441	691	129	129	15	1L-2_Cycle\	Stitch_A01_G001.oir	11	15	No	Yes	6427.39	0.00751161		36	11.973	50.677	13.078	37	89	filtered	116	328	129	129	154	20210528_fat_TdT_LYVE-647-3.oir	22	29	Yes	Yes	6427.39	0.00186281
	37	5.407	85	51.305	41	174	filtered	1081	403	129	129	14	1L-2_Cycle\	Stitch_A01_G001.oir	11	15	No	Yes	6427.39	0.000841244		37	143.681	32.086	19.847	18	199	filtered	436	595	129	129	91	20210528_fat_TdT_LYVE-647-3.oir	22	29	Yes	Yes	6427.39	0.0223545
	38	70.682	94.546	30.05	66	238	filtered	886	943	129	129	17	1L-2_Cycle\	Stitch_A01_G001.oir	11	15	No	Yes	6427.39	0.010997		38	113.168	45.413	18.743	29	165	filtered	389	376	129	129	184	20210528_fat_TdT_LYVE-647-3.oir	30	37	Yes	Yes	6427.39	0.0176072
	39	27.037	34.757	12.424	28	117	filtered	1705	1462	129	129	13	1L-2_Cycle\	Stitch_A01_G001.oir	11	15	No	Yes	6427.39	0.00420653		39	26.264	47.691	17.982	32	132	filtered	100	775	129	129	13	20210528_fat_TdT_LYVE-647-3.oir	38	45	No	Yes	6427.39	0.00408626
	40	146.384	105.989	44.491	67	255	filtered	475	1432	129	129	25	1L-2_Cycle\	Stitch_A01_G001.oir	11	15	No	Yes	6427.39	0.022775		40	91.538	69.443	29.791	40	255	filtered	473	500	129	129	168	20210528_fat_TdT_LYVE-647-3.oir	45	52	Yes	Yes	6427.39	0.0142419
	41	17.767	63.609	17.868	48	124	filtered	1063	256	129	129	21	1L-2_Cycle\	Stitch_A01_G001.oir	5	9	No	Yes	6427.39	0.00276426		41	31.285	65.025	52.921	32	255	filtered	87	755	129	129	30	20210528_fat_TdT_LYVE-647-3.oir	45	52	No	Yes	6427.39	0.00486745
	42	69.523	132.961	39.626	92	255	filtered	1195	625	129	129	20	1L-2_Cycle\	Stitch_A01_G001.oir	5	9	No	Yes	6427.39	0.0108167		42	20.857	30.093	18.094	18	120	filtered	417	760	129	129	38	20210528_fat_TdT_LYVE-647-3.oir	45	52	Yes	Yes	6427.39	0.00324502
	43	61.798	99.912	37.751	66	255	filtered	1474	1171	129	129	25	1L-2_Cycle\	Stitch_A01_G001.oir	5	9	No	Yes	6427.39	0.00961479		43	11.587	41	35.241	20	187	filtered	411	312	129	129	55	20210528_fat_TdT_LYVE-647-3.oir	53	60	Yes	Yes	6427.39	0.00180275
	44	95.015	95.557	33.705	65	255	filtered	676	571	129	129	24	1L-2_Cycle\	Stitch_A01_G001.oir	5	9	No	Yes	6427.39	0.0147828		44	115.099	82.661	43.38	46	255	filtered	419	508	129	129	155	20210528_fat_TdT_LYVE-647-3.oir	53	60	Yes	Yes	6427.39	0.0179076
	45	192.733	108.85	60.124	50	255	filtered	196	991	129	129	18	1L-2_Cycle\	Stitch_A01_G001.oir	5	9	No	Yes	6427.39	0.0299862		45	482.025	24.074	9.534	14	118	filtered	335	727	129	129	78	20210528_fat_TdT_LYVE-647-3.oir	53	60	Yes	Yes	6427.39	0.0749955
	46	81.882	62.958	18.978	45	139	filtered	403	1309	129	129	21	1L-2_Cycle\	Stitch_A01_G001.oir	5	9	No	Yes	6427.39	0.0127395		46	738.101	88.516	81.284	14	255	filtered	484	280	129	129	91	20210528_fat_TdT_LYVE-647-3.oir	60	67	Yes	Yes	6427.39	0.114837
	47	40.941	48.274	14.02	36	113	filtered	964	1366	129	129	28	1L-2_Cycle\	Stitch_A01_G001.oir	5	9	No	Yes	6427.39	0.00636977		47	44.417	67.461	28.619	40	217	filtered	343	496	129	129	80	20210528_fat_TdT_LYVE-647-3.oir	60	67	Yes	Yes	6427.39	0.00691058
	48	46.349	57.967	19.86	44	159	filtered	82	241	129	129	21	1L-2_Cycle\	Stitch_A01_G001.oir	5	9	No	Yes	6427.39	0.00721117		48	136.728	20.308	11.545	8	88	filtered	459	261	129	129	32	20210528_fat_TdT_LYVE-647-3.oir	68	75	Yes	Yes	6427.39	0.0212727
	49	77.248	96.82	39.59	66	255	filtered	1774	229	129	129	22	1L-2_Cycle\	Stitch_A01_G002.oir	10	14	No	Yes	6427.39	0.0120186		49	35.148	72.396	65.034	29	255	filtered	77	477	129	129	15	20210528_fat_TdT_LYVE-647-3.oir	68	75	No	Yes	6427.39	0.00546847
	50	256.848	113.689	51.39	65	255	filtered	778	418	129	129	19	1L-2_Cycle\	Stitch_A01_G002.oir	10	14	No	Yes	6427.39	0.0399615		50	532.236	80.201	87.491	9	255	filtered	392	460	129	129	88	20210528_fat_TdT_LYVE-647-3.oir	68	75	Yes	Yes	6427.39	0.0828075
	51	217.066	96.012	40.045	59	255	filtered	364	544	129	129	22	1L-2_Cycle\	Stitch_A01_G002.oir	10	14	No	Yes	6427.39	0.033772		51	1420.97	74.908	88.52	13	255	filtered	372	619	129	129	242	20210528_fat_TdT_LYVE-647-3.oir	68	75	Yes	Yes	6427.39	0.22108
	52	34.761	98.7	30.667	71	207	filtered	1618	1291	129	129	18	1L-2_Cycle\	Stitch_A01_G002.oir	10	14	No	Yes	6427.39	0.00540826		52	139.046	65.672	45.033	25	255	filtered	828	817	129	129	128	20210528_fat_TdT_LYVE-647-3.oir	68	75	Yes	Yes	6427.39	0.0216334
	53	84.2	67.954	14.314	54	121	filtered	1795	973	129	129	22	1L-2_Cycle\	Stitch_A01_G002.oir	10	14	No	Yes	6427.39	0.0131002		53	189.643	41.397	17.484	24	134	filtered	99	313	129	129	167	20210528_fat_TdT_LYVE-647-3.oir	7	14	Yes	Yes	6427.39	0.0295055
	54	92.697	79.567	36.254	55	255	filtered	1813	1615	129	129	16	1L-2_Cycle\	Stitch_A01_G002.oir	10	14	No	Yes	6427.39	0.0144222		54	29.354	86.461	53.512	40	255	filtered	447	784	129	129	35	20210528_fat_TdT_LYVE-647-3.oir	7	14	Yes	Yes	6427.39	0.00456702
	55	170.331	99.531	53.885	54	255	filtered	1111	1669	129	129	28	1L-2_Cycle\	Stitch_A01_G002.oir	10	14	No	Yes	6427.39	0.0265008		55	185.008	40.987	19.452	26	255	filtered	465	448	129	129	118	20210528_fat_TdT_LYVE-647-3.oir	76	83	Yes	Yes	6427.39	0.0287843
	56	303.197	115.433	62.948	52	255	filtered	460	1276	129	129	21	1L-2_Cycle\	Stitch_A01_G002.oir	10	14	No	Yes	6427.39	0.0471727		56	21.243	57.545	66.44	14	255	filtered	664	432	129	129	42	20210528_fat_TdT_LYVE-647-3.oir	76	83	Yes	Yes	6427.39	0.00330508
	57	42.1	89.321	42.866	54	255	filtered	172	1168	129	129	23	1L-2_Cycle\	Stitch_A01_G002.oir	10	14	No	Yes	6427.39	0.00655009		57	360.36	100.303	56.304	36	255	filtered	307	639	129	129	228	20210528_fat_TdT_LYVE-647-3.oir	76	83	Yes	Yes	6427.39	0.0560663
	58	96.946	94.956	38.996	56	255	filtered	1687	217	129	129	17	1L-2_Cycle\	Stitch_A01_G002.oir	4	8	No	Yes	6427.39	0.0150833		58	11.708	70.742	44.201	25	255	filtered	251	27	515	515	255	20210528_fat_TdT_Perilipin-647-1.oir	28	67	Yes	Yes	6427.39	0.00182158
	59	93.856	124.802	48.258	78	255	filtered	1150	625	129	129	18	1L-2_Cycle\	Stitch_A01_G002.oir	4	8	No	Yes	6427.39	0.0146025		59	20.929	71.208	31.642	42	255	filtered	192	434	515	515	255	20210528_fat_TdT_Perilipin-647-1.oir	28	67	Yes	Yes	6427.39	0.00325622
	60	39.01	51.891	12.584	39	115	filtered	697	379	129	129	21	1L-2_Cycle\	Stitch_A01_G002.oir	4	8	No	Yes	6427.39	0.00606934		60	32.815	37.817	12.765	20	99	filtered	164	-100	644	644	118	20210528_fat_TdT_Perilipin-647-5.oir	33	72	Yes	Yes	6427.39	0.0051055
	61	285.43	101.609	60.604	40	255	filtered	280	673	129	129	21	1L-2_Cycle\	Stitch_A01_G002.oir	4	8	No	Yes	6427.39	0.0444084		61	44.556	38.176	12.577	20	99	filtered	171	185	644	644	109	20210528_fat_TdT_Perilipin-647-5.oir	33	72	Yes	Yes	6427.39	0.00693221
	62	12.746	88	38.187	55	208	filtered	235	1444	129	129	17	1L-2_Cycle\	Stitch_A01_G002.oir	4	8	No	Yes	6427.39	0.00198308		62	11.491	53.697	26.754	22	164	filtered	376	332	258	258	24	20210528_fat_TdT_Perilipin-647-6.oir	21	29	No	Yes	6427.39	0.00178782
	63	120.506	96.564	41.842	61	255	filtered	1666	592	129	129	23	1L-2_Cycle\	Stitch_A01_G002.oir	4	8	No	Yes	6427.39	0.0187488		63	30.802	39.777	12.972	24	103	filtered	366	354	258	258	59	20210528_fat_TdT_Perilipin-647-6.oir	31	39	Yes	Yes	6427.39	0.0047923
	64	104.284	58.819	20.007	40	180	filtered	212	71	129	129	21	1L-2_Cycle\	Stitch_A01_G003.oir	3	7	No	Yes	6427.39	0.0162249		64	35.148	40.385	14.449	25	90	filtered	937	286	129	129	216	20210610_TdT_fat_Th647_LYVE488_A01_G001_0001.oir	0	8	Yes	Yes	6427.39	0.00546847
	65	51.37	68.737	19.464	50	155	filtered	107	352	129	129	23	1L-2_Cycle\	Stitch_A01_G003.oir	3	7	No	Yes	6427.39	0.00799236		65	9.656	45.32	21.363	26	96	filtered	1588	670	129	129	160	20210610_TdT_fat_Th647_LYVE488_A01_G001_0001.oir	0	8	Yes	Yes	6427.39	0.00150232
	66	97.718	112.47	51.549	66	255	filtered	1349	357	129	129	25	1L-2_Cycle\	Stitch_A01_G003.oir	3	7	No	Yes	6427.39	0.0152034		66	160.289	25.251	7.144	18	84	filtered	802	310	129	129	255	20210610_TdT_fat_Th647_LYVE488_A01_G001_0001.oir	10	18	Yes	Yes	6427.39	0.0249384
	67	102.739	85.402	34.265	55	255	filtered	1435	19	129	129	19	1L-2_Cycle\	Stitch_A01_G003.oir	3	7	No	Yes	6427.39	0.0159846		67	87.29	125.527	62.395	25	255	filtered	1561	409	129	129	253	20210610_TdT_fat_Th647_LYVE488_A01_G001_0001.oir	10	18	Yes	Yes	6427.39	0.0135809
	68	60.639	49.299	16.614	33	123	filtered	1285	681	129	129	17	1L-2_Cycle\	Stitch_A01_G003.oir	3	7	No	Yes	6427.39	0.00943447		68	12.746	54	22.256	26	107	filtered	490	1459	129	129	211	20210610_TdT_fat_Th647_LYVE488_A01_G001_0001.oir	10	18	Yes	Yes	6427.39	0.00198308
	69	52.915	104.642	35.61	70	255	filtered	844	375	129	129	30	1L-2_Cycle\	Stitch_A01_G003.oir	3	7	No	Yes	6427.39	0.00823274		69	628.796	96.77	69.014	27	255	filtered	1504	238	129	129	255	20210610_TdT_fat_Th647_LYVE488_A01_G001_0001.oir	19	27	Yes	Yes	6427.39	0.0978307
	70	36.306	52.5	11.773	40	90	filtered	785	733	129	129	18	1L-2_Cycle\	Stitch_A01_G003.oir	3	7	No	Yes	6427.39	0.00564864		70	236.378	70.422	50.942	30	255	filtered	1390	748	129	129	255	20210610_TdT_fat_Th647_LYVE488_A01_G001_0001.oir	19	27	Yes	Yes	6427.39	0.0367767
	71	36.693	86.558	34.401	53	224	filtered	600	131	129	129	20	1L-2_Cycle\	Stitch_A01_G003.oir	3	7	No	Yes	6427.39	0.00570885		71	86.904	100.582	62.711	40	255	filtered	1450	310	129	129	137	20210610_TdT_fat_Th647_LYVE488_A01_G001_0001.oir	29	37	Yes	Yes	6427.39	0.0135209
	72	105.829	115.887	43.936	76	255	filtered	1732	396	129	129	17	1L-2_Cycle\	Stitch_A01_G003.oir	9	13	No	Yes	6427.39	0.0164653		72	175.352	83.797	76.97	24	255	filtered	1483	559	129	129	255	20210610_TdT_fat_Th647_LYVE488_A01_G001_0001.oir	29	37	Yes	Yes	6427.39	0.027282
	73	22.402	90.707	31.516	65	197	filtered	1723	52	129	129	17	1L-2_Cycle\	Stitch_A01_G003.oir	9	13	No	Yes	6427.39	0.0034854		73	50.983	88.909	36.17	49	218	filtered	637	1156	129	129	114	20210610_TdT_fat_Th647_LYVE488_A01_G001_0001.oir	29	37	Yes	Yes	6427.39	0.00793215
	74	342.979	110.38	47.991	67	255	filtered	1427	363	129	129	17	1L-2_Cycle\	Stitch_A01_G003.oir	9	13	No	Yes	6427.39	0.0533621		74	170.717	99.009	70.808	31	255	filtered	1138	1180	129	129	255	20210610_TdT_fat_Th647_LYVE488_A01_G001_0001.oir	29	37	Yes	Yes	6427.39	0.0265609
	75	176.125	120.009	47.574	74	255	filtered	947	343	129	129	16	1L-2_Cycle\	Stitch_A01_G003.oir	9	13	No	Yes	6427.39	0.0274023		75	142.136	56.864	28.428	24	180	filtered	577	1705	129	129	255	20210610_TdT_fat_Th647_LYVE488_A01_G001_0001.oir	29	37	Yes	Yes	6427.39	0.0221141
	76	78.406	105.685	32.608	77	252	filtered	1407	7	129	129	16	1L-2_Cycle\	Stitch_A01_G003.oir	9	13	No	Yes	6427.39	0.0121987		76	120.893	83.176	72.568	22	255	filtered	1393	979	129	129	255	20210610_TdT_fat_Th647_LYVE488_A01_G001_0001.oir	29	37	Yes	Yes	6427.39	0.018809
	77	127.459	98.842	39.815	63	255	filtered	783	-12	129	129	20	1L-2_Cycle\	Stitch_A01_G003.oir	9	13	No	Yes	6427.39	0.0198306		77	91.538	82.388	38.292	40	220	filtered	1624	541	129	129	223	20210610_TdT_fat_Th647_LYVE488_A01_G001_0001.oir	38	46	Yes	Yes	6427.39	0.0142419
	78	527.601	123.97	55.4	67	255	filtered	275	65	129	129	23	1L-2_Cycle\	Stitch_A01_G003.oir	9	13	No	Yes	6427.39	0.0820864		78	233.674	89.187	73.774	24	255	filtered	1234	1141	129	129	255	20210610_TdT_fat_Th647_LYVE488_A01_G001_0001.oir	38	46	Yes	Yes	6427.39	0.036356
	79	91.538	126.203	50.989	72	255	filtered	179	475	129	129	19	1L-2_Cycle\	Stitch_A01_G003.oir	9	13	No	Yes	6427.39	0.0142419		79	98.491	74.082	34.413	39	247	filtered	619	1477	129	129	255	20210610_TdT_fat_Th647_LYVE488_A01_G001_0001.oir	38	46	Yes	Yes	6427.39	0.0153236
	80	25.492	91.773	33.101	65	255	filtered	1555	679	129	129	21	1L-2_Cycle\	Stitch_A01_G004.oir	11	15	No	Yes	6427.39	0.00396615		80	90.766	60.387	31.454	26	255	filtered	1102	727	129	129	152	20210610_TdT_fat_Th647_LYVE488_A01_G001_0001.oir	47	55	Yes	Yes	6427.39	0.0141218
	81	79.565	100.515	39.339	65	255	filtered	1054	472	129	129	21	1L-2_Cycle\	Stitch_A01_G004.oir	11	15	No	Yes	6427.39	0.0123791		81	14.677	53.789	47.799	18	178	filtered	724	733	129	129	250	20210610_TdT_fat_Th647_LYVE488_A01_G001_0001.oir	47	55	Yes	Yes	6427.39	0.00228351
	82	226.722	124.371	56.457	66	255	filtered	559	490	129	129	20	1L-2_Cycle\	Stitch_A01_G004.oir	11	15	No	Yes	6427.39	0.0352744		82	25.878	58.866	22.45	30	126	filtered	556	1564	129	129	255	20210610_TdT_fat_Th647_LYVE488_A01_G001_0001.oir	47	55	Yes	Yes	6427.39	0.00402621
	83	103.898	85.268	33.542	57	255	filtered	115	1072	129	129	18	1L-2_Cycle\	Stitch_A01_G004.oir	11	15	No	Yes	6427.39	0.0161649		83	82.269	87.972	57.688	28	255	filtered	334	805	129	129	255	20210610_TdT_fat_Th647_LYVE488_A01_G001_0001.oir	57	65	Yes	Yes	6427.39	0.0127998
	84	94.242	123.754	41.046	84	255	filtered	562	1108	129	129	20	1L-2_Cycle\	Stitch_A01_G004.oir	11	15	No	Yes	6427.39	0.0146626		84	140.977	87.123	59.172	31	255	filtered	476	399	129	129	255	20210610_TdT_fat_Th647_LYVE488_A01_G002_0001.oir	19	27	Yes	Yes	6427.39	0.0219338
	85	310.535	106.444	40.192	70	255	filtered	595	175	129	129	19	1L-2_Cycle\	Stitch_A01_G004.oir	11	15	No	Yes	6427.39	0.0483143		85	106.602	84.761	64.383	26	255	filtered	776	548	129	129	233	20210610_TdT_fat_Th647_LYVE488_A01_G002_0001.oir	19	27	Yes	Yes	6427.39	0.0165856
	86	77.248	91.385	30.815	63	255	filtered	64	1717	129	129	26	1L-2_Cycle\	Stitch_A01_G004.oir	11	15	No	Yes	6427.39	0.0120186		86	70.682	89.377	75.748	24	255	filtered	517	335	129	129	255	20210610_TdT_fat_Th647_LYVE488_A01_G002_0001.oir	28	36	Yes	Yes	6427.39	0.010997
	87	56.005	92.028	36.498	59	255	filtered	1357	343	129	129	23	1L-2_Cycle\	Stitch_A01_G004.oir	5	9	No	Yes	6427.39	0.00871349		87	61.412	49.132	22.788	28	179	filtered	779	301	129	129	136	20210610_TdT_fat_Th647_LYVE488_A01_G002_0001.oir	38	46	Yes	Yes	6427.39	0.00955474
	88	48.28	52	22.547	36	197	filtered	1012	874	129	129	17	1L-2_Cycle\	Stitch_A01_G004.oir	5	9	No	Yes	6427.39	0.00751161		88	97.332	93.067	45.911	13	199	filtered	155	151	129	129	123	20210610_TdT_fat_Th647_LYVE488_A01_G002_0001.oir	47	55	Yes	Yes	6427.39	0.0151433
	89	23.561	72.787	20.917	51	157	filtered	469	421	129	129	19	1L-2_Cycle\	Stitch_A01_G004.oir	5	9	No	Yes	6427.39	0.00366572		89	4.635	77	51.17	15	157	filtered	148	207	129	129	109	20210610_TdT_fat_Th647_LYVE488_A01_G002_0001.oir	56	64	Yes	Yes	6427.39	0.000721133
	90	27.809	51.972	13.783	41	115	filtered	535	1135	129	129	23	1L-2_Cycle\	Stitch_A01_G004.oir	5	9	No	Yes	6427.39	0.00432664		90	393.577	103.618	64.418	38	255	filtered	172	228	129	129	255	20210610_TdT_fat_Th647_LYVE488_A01_G003_0001.oir	0	8	Yes	Yes	6427.39	0.0612344
	91	16.222	51.857	13.661	35	104	filtered	94	1087	129	129	19	1L-2_Cycle\	Stitch_A01_G004.oir	5	9	No	Yes	6427.39	0.00252389		91	35.534	50.272	14.534	32	81	filtered	441	189	129	129	255	20210610_TdT_fat_Th647_LYVE488_A01_G003_0001.oir	0	8	Yes	Yes	6427.39	0.00552853
	92	143.681	106.263	43.606	64	255	filtered	28	517	129	129	18	1L-2_Cycle\	Stitch_A01_G004.oir	5	9	No	Yes	6427.39	0.0223545		92	40.555	50.952	23.494	23	119	filtered	711	467	129	129	142	20210610_TdT_fat_Th647_LYVE488_A01_G003_0001.oir	0	8	Yes	Yes	6427.39	0.00630972
	93	111.237	124.257	52.328	76	255	filtered	1564	184	129	129	19	1L-3_Cycle\	Stitch_A01_G002.oir	12	16	No	Yes	6427.39	0.0173067		93	130.548	63.027	24.227	31	153	filtered	519	677	129	129	255	20210610_TdT_fat_Th647_LYVE488_A01_G003_0001.oir	0	8	Yes	Yes	6427.39	0.0203112
	94	166.082	99.909	57.646	59	255	filtered	799	820	129	129	22	1L-3_Cycle\	Stitch_A01_G002.oir	12	16	No	Yes	6427.39	0.0258397		94	27.037	49.457	16.969	31	116	filtered	124	212	129	129	255	20210610_TdT_fat_Th647_LYVE488_A01_G003_0001.oir	10	18	Yes	Yes	6427.39	0.00420653
	95	255.303	115.631	48.921	73	255	filtered	97	136	129	129	23	1L-3_Cycle\	Stitch_A01_G002.oir	12	16	No	Yes	6427.39	0.0397211		95	695.615	105.411	60.351	40	255	filtered	389	148	129	129	255	20210610_TdT_fat_Th647_LYVE488_A01_G003_0001.oir	10	18	Yes	Yes	6427.39	0.108227
	96	127.072	110.857	54.808	65	255	filtered	484	664	129	129	22	1L-3_Cycle\	Stitch_A01_G002.oir	12	16	No	Yes	6427.39	0.0197704		96	77.248	85.61	69.419	24	255	filtered	429	389	129	129	255	20210610_TdT_fat_Th647_LYVE488_A01_G003_0001.oir	10	18	Yes	Yes	6427.39	0.0120186
	97	95.787	93.681	25.238	73	255	filtered	775	1195	129	129	28	1L-3_Cycle\	Stitch_A01_G002.oir	12	16	No	Yes	6427.39	0.0149029		97	151.792	52.328	30.281	24	226	filtered	515	625	129	129	255	20210610_TdT_fat_Th647_LYVE488_A01_G003_0001.oir	10	18	Yes	Yes	6427.39	0.0236164
	98	19.698	73.49	13.894	58	108	filtered	1378	1381	129	129	23	1L-3_Cycle\	Stitch_A01_G002.oir	12	16	No	Yes	6427.39	0.0030647		98	24.719	88.688	35.993	52	189	filtered	393	167	129	129	255	20210610_TdT_fat_Th647_LYVE488_A01_G003_0001.oir	19	27	Yes	Yes	6427.39	0.00384589
	99	26.65	70.478	24.904	40	146	filtered	127	247	129	129	18	1L-3_Cycle\	Stitch_A01_G002.oir	6	10	No	Yes	6427.39	0.00414632		99	11.973	90.484	51.348	35	218	filtered	220	239	129	129	255	20210610_TdT_fat_Th647_LYVE488_A01_G003_0001.oir	38	46	Yes	Yes	6427.39	0.00186281
	100	166.082	123.5	45.736	75	255	filtered	238	673	129	129	20	1L-3_Cycle\	Stitch_A01_G002.oir	6	10	No	Yes	6427.39	0.0258397		100	11.201	56.241	14.073	43	103	filtered	388	183	129	129	193	20210610_TdT_fat_Th647_LYVE488_A01_G003_0001.oir	38	46	Yes	Yes	6427.39	0.0017427
	101	145.612	114.109	42.293	76	255	filtered	1069	697	129	129	25	1L-3_Cycle\	Stitch_A01_G002.oir	6	10	No	Yes	6427.39	0.0226549		101	13.518	64.543	26.374	33	121	filtered	683	769	129	129	181	20210610_TdT_fat_Th647_LYVE488_A01_G003_0001.oir	38	46	Yes	Yes	6427.39	0.00210319
	102	30.127	54.218	11.713	42	94	filtered	1015	1078	129	129	20	1L-3_Cycle\	Stitch_A01_G002.oir	6	10	No	Yes	6427.39	0.00468729		102	57.936	77.947	38.708	31	178	filtered	451	459	129	129	222	20210610_TdT_fat_Th647_LYVE488_A01_G003_0001.oir	47	55	Yes	Yes	6427.39	0.00901393
	103	82.655	74.593	29.772	52	239	filtered	313	1165	129	129	19	1L-3_Cycle\	Stitch_A01_G002.oir	6	10	No	Yes	6427.39	0.0128598		103	78.449	38.976	11.232	27	89	filtered	173	175	194	194	115	20210610_TdT_fat_Th647_LYVE488_A01_G004_0001.oir	0	8	Yes	Yes	6427.39	0.0122054
	104	45.576	94.678	32.663	65	255	filtered	703	187	129	129	20	1L-3_Cycle\	Stitch_A01_G002.oir	6	10	No	Yes	6427.39	0.00709091		104	7.381	92.302	52.413	50	255	filtered	621	509	194	194	255	20210610_TdT_fat_Th647_LYVE488_A01_G004_0001.oir	0	8	Yes	Yes	6427.39	0.00114837
	105	12.36	97.625	52.708	61	254	filtered	1491.64	219.638	128.725	128.725	18	1L-3_Cycle\	Stitch_A01_G003.oir	10	14	No	Yes	6427.39	0.00192302		105	37.937	68.072	36.456	31	254	filtered	596	305	194	194	255	20210610_TdT_fat_Th647_LYVE488_A01_G004_0001.oir	19	27	Yes	Yes	6427.39	0.0059024
	106	11.201	72.276	12.089	60	109	filtered	907.14	323.138	128.725	128.725	18	1L-3_Cycle\	Stitch_A01_G003.oir	10	14	No	Yes	6427.39	0.0017427		106	63.343	84.482	45.861	39	255	filtered	429	736	194	194	255	20210610_TdT_fat_Th647_LYVE488_A01_G004_0001.oir	19	27	Yes	Yes	6427.39	0.00985517
	107	27.037	109.7	59.177	62	255	filtered	1007.14	975.14	128.725	128.725	17	1L-3_Cycle\	Stitch_A01_G003.oir	10	14	No	Yes	6427.39	0.00420653		107	49.61	38.003	9.362	28	81	filtered	188	557	194	194	158	20210610_TdT_fat_Th647_LYVE488_A01_G004_0001.oir	19	27	Yes	Yes	6427.39	0.00771853
	108	28.582	97.081	37.889	59	217	filtered	1619.14	1003.14	128.725	128.725	19	1L-3_Cycle\	Stitch_A01_G003.oir	10	14	No	Yes	6427.39	0.00444691		108	191.231	90.07	58.796	39	255	filtered	496	141	194	194	255	20210610_TdT_fat_Th647_LYVE488_A01_G004_0001.oir	28	36	Yes	Yes	6427.39	0.0297525
	109	67.205	96.511	29.976	71	255	filtered	287.638	539.639	128.725	128.725	30	1L-3_Cycle\	Stitch_A01_G003.oir	4	8	No	Yes	6427.39	0.010456		109	23.003	81.754	32.91	51	224	filtered	690	670	194	194	186	20210610_TdT_fat_Th647_LYVE488_A01_G004_0001.oir	28	36	Yes	Yes	6427.39	0.0035789
	110	11.201	45.828	18.938	30	97	filtered	1639.14	935.14	128.725	128.725	15	1L-3_Cycle\	Stitch_A01_G003.oir	4	8	No	Yes	6427.39	0.0017427		110	50.983	105.38	55.237	47	255	filtered	289	532	194	194	255	20210610_TdT_fat_Th647_LYVE488_A01_G004_0001.oir	28	36	Yes	Yes	6427.39	0.00793215
	111	79.951	97.145	36.05	61	255	filtered	955.14	1323.14	128.725	128.725	19	1L-3_Cycle\	Stitch_A01_G003.oir	4	8	No	Yes	6427.39	0.0124391		111	116.043	87.219	49.739	38	255	filtered	171	280	194	194	255	20210610_TdT_fat_Th647_LYVE488_A01_G004_0001.oir	37	45	Yes	Yes	6427.39	0.0180545
	112	171.103	124.3	62.901	64	255	filtered	163.138	1167.14	128.725	128.725	21	1L-3_Cycle\	Stitch_A01_G003.oir	4	8	No	Yes	6427.39	0.0266209		112	15.965	52.086	11.604	38	91	filtered	508	169	194	194	87	20210610_TdT_fat_Th647_LYVE488_A01_G004_0001.oir	37	45	Yes	Yes	6427.39	0.0024839
	113	34.761	52.411	14.449	41	110	filtered	1079.14	851.139	128.725	128.725	17	1L-3_Cycle\	Stitch_A01_G003.oir	4	8	No	Yes	6427.39	0.00540826		113	76.218	22.14	8.183	15	117	filtered	180	229	194	194	255	20210610_TdT_fat_Th647_LYVE488_A01_G004_0001.oir	47	55	Yes	Yes	6427.39	0.0118583
	114	83.427	113.093	61.912	63	255	filtered	83.138	1515.14	128.725	128.725	18	1L-3_Cycle\	Stitch_A01_G003.oir	4	8	No	Yes	6427.39	0.0129799		114	8.068	62.894	21.109	40	117	filtered	441	136	194	194	213	20210610_TdT_fat_Th647_LYVE488_A01_G004_0001.oir	56	64	Yes	Yes	6427.39	0.00125525
	115	9.27	73.208	15.249	56	109	filtered	1227.14	1187.14	128.725	128.725	18	1R-1_Cycle\	Stitch_A01_G001.oir	2	6	No	Yes	6427.39	0.00144227		115	96.302	32.121	9.894	22	84	filtered	733	501	194	194	157	20210610_TdT_fat_Th647_LYVE488_A01_G004_0001.oir	56	64	Yes	Yes	6427.39	0.0149831
	116	62.957	95.859	41.004	52	255	filtered	755.139	1315.14	128.725	128.725	15	1R-1_Cycle\	Stitch_A01_G001.oir	2	6	No	Yes	6427.39	0.00979511		116	21.801	65.016	34.18	27	157	filtered	248	261	194	194	59	20210610_TdT_fat_Th647_Perilipin488_A01_G001_0001.oir	0	8	Yes	Yes	6427.39	0.00339189
	117	76.089	78.355	55.38	44	255	filtered	767.139	799.139	128.725	128.725	23	1R-1_Cycle\	Stitch_A01_G001.oir	2	6	No	Yes	6427.39	0.0118382		117	174.751	74.74	63.405	24	255	filtered	637	226	194	194	255	20210610_TdT_fat_Th647_Perilipin488_A01_G001_0001.oir	104	112	Yes	Yes	6427.39	0.0271885
	118	37.465	130.876	64.089	61	255	filtered	1095.14	1703.14	128.725	128.725	20	1R-1_Cycle\	Stitch_A01_G001.oir	2	6	No	Yes	6427.39	0.00582896		118	1.545	38.778	18.226	18	81	filtered	189	648	194	194	255	20210610_TdT_fat_Th647_Perilipin488_A01_G001_0001.oir	104	112	Yes	Yes	6427.39	0.000240378
	119	33.989	67.92	41.255	44	255	filtered	1739.64	447.639	128.725	128.725	17	1R-1_Cycle\	Stitch_A01_G001.oir	8	12	No	Yes	6427.39	0.00528815		119	134.239	97.087	72.136	29	255	filtered	632	194	194	194	255	20210610_TdT_fat_Th647_Perilipin488_A01_G001_0001.oir	113	121	Yes	Yes	6427.39	0.0208855
	120	11.587	76.2	37.148	48	195	filtered	1367.14	1579.14	128.725	128.725	16	1R-1_Cycle\	Stitch_A01_G001.oir	8	12	No	Yes	6427.39	0.00180275		120	329.075	98.425	70.637	22	255	filtered	648	249	194	194	255	20210610_TdT_fat_Th647_Perilipin488_A01_G001_0001.oir	122	130	Yes	Yes	6427.39	0.0511989
	121	13.518	85.343	23.772	59	155	filtered	1055.14	1247.14	128.725	128.725	19	1R-1_Cycle\	Stitch_A01_G001.oir	8	12	No	Yes	6427.39	0.00210319		121	11.501	82.343	56.097	27	255	filtered	180	621	194	194	255	20210610_TdT_fat_Th647_Perilipin488_A01_G001_0001.oir	131	139	Yes	Yes	6427.39	0.00178937
	122	51.37	108.759	52.569	65	255	filtered	375.138	1663.14	128.725	128.725	23	1R-1_Cycle\	Stitch_A01_G001.oir	8	12	No	Yes	6427.39	0.00799236		122	47.722	74.676	76.094	15	255	filtered	198	560	194	194	255	20210610_TdT_fat_Th647_Perilipin488_A01_G001_0001.oir	148	156	Yes	Yes	6427.39	0.00742479
	123	35.534	58.435	16.78	42	134	filtered	1639.64	271.638	128.725	128.725	16	1R-2_Cycle\	Stitch_A01_G001.oir	3	7	No	Yes	6427.39	0.00552853		123	148.144	87.927	59.677	33	255	filtered	95	244	194	194	102	20210610_TdT_fat_Th647_Perilipin488_A01_G001_0001.oir	157	165	Yes	Yes	6427.39	0.0230489
	124	43.645	64.274	14.42	50	127	filtered	1611.14	919.14	128.725	128.725	16	1R-2_Cycle\	Stitch_A01_G001.oir	3	7	No	Yes	6427.39	0.00679047		124	94.757	85.721	45.774	38	255	filtered	151	223	194	194	255	20210610_TdT_fat_Th647_Perilipin488_A01_G001_0001.oir	17	25	Yes	Yes	6427.39	0.0147427
	125	32.058	54.88	15.549	37	95	filtered	459.139	1371.14	128.725	128.725	16	1R-2_Cycle\	Stitch_A01_G001.oir	3	7	No	Yes	6427.39	0.00498772		125	62.656	95.751	58.748	23	255	filtered	492	98	194	194	255	20210610_TdT_fat_Th647_Perilipin488_A01_G001_0001.oir	17	25	Yes	Yes	6427.39	0.00974828
	126	59.094	75.673	43.533	45	255	filtered	47.138	959.14	128.725	128.725	15	1R-2_Cycle\	Stitch_A01_G001.oir	3	7	No	Yes	6427.39	0.00919409		126	66.605	66.961	29.918	28	158	filtered	413	589	194	194	153	20210610_TdT_fat_Th647_Perilipin488_A01_G001_0001.oir	17	25	Yes	Yes	6427.39	0.0103627
	127	32.83	45.847	10.415	35	85	filtered	955.14	1507.14	128.725	128.725	15	1R-2_Cycle\	Stitch_A01_G001.oir	3	7	No	Yes	6427.39	0.00510783		127	13.39	45.667	15.326	26	93	filtered	185	517	194	194	255	20210610_TdT_fat_Th647_Perilipin488_A01_G001_0001.oir	174	182	Yes	Yes	6427.39	0.00208327
	128	20.471	131.792	40.858	95	255	filtered	1627.64	187.638	128.725	128.725	18	1R-2_Cycle\	Stitch_A01_G001.oir	9	13	No	Yes	6427.39	0.00318496		128	17.509	96.176	66	31	255	filtered	524	137	194	194	255	20210610_TdT_fat_Th647_Perilipin488_A01_G001_0001.oir	26	34	Yes	Yes	6427.39	0.00272412
	129	141.363	132.257	47.884	85	255	filtered	1287.14	623.139	128.725	128.725	17	1R-2_Cycle\	Stitch_A01_G001.oir	9	13	No	Yes	6427.39	0.0219938		129	342.636	106.945	65.395	25	255	filtered	280	586	194	194	255	20210610_TdT_fat_Th647_Perilipin488_A01_G001_0001.oir	26	34	Yes	Yes	6427.39	0.0533087
	130	24.719	104.859	21.658	83	196	filtered	1715.14	963.14	128.725	128.725	16	1R-2_Cycle\	Stitch_A01_G001.oir	9	13	No	Yes	6427.39	0.00384589		130	149.689	100.227	82.431	17	255	filtered	382	594	194	194	255	20210610_TdT_fat_Th647_Perilipin488_A01_G001_0001.oir	35	43	Yes	Yes	6427.39	0.0232892
	131	119.348	128.227	49.148	82	255	filtered	935.14	1487.14	128.725	128.725	16	1R-2_Cycle\	Stitch_A01_G001.oir	9	13	No	Yes	6427.39	0.0185687		131	227.108	83.164	63.464	22	255	filtered	661	498	194	194	255	20210610_TdT_fat_Th647_Perilipin488_A01_G001_0001.oir	35	43	Yes	Yes	6427.39	0.0353344
	132	8.497	60.591	11.484	50	100	filtered	1527.14	1743.14	128.725	128.725	19	1R-2_Cycle\	Stitch_A01_G001.oir	9	13	No	Yes	6427.39	0.001322		132	80.509	87.736	64.941	25	255	filtered	690	532	194	194	255	20210610_TdT_fat_Th647_Perilipin488_A01_G001_0001.oir	43	51	Yes	Yes	6427.39	0.0125259
	133	186.939	117.866	47.059	72	255	filtered	479.139	1475.14	128.725	128.725	16	1R-2_Cycle\	Stitch_A01_G001.oir	9	13	No	Yes	6427.39	0.0290848		133	120.506	108.685	74.987	25	255	filtered	646	654	194	194	255	20210610_TdT_fat_Th647_Perilipin488_A01_G001_0001.oir	52	60	Yes	Yes	6427.39	0.0187488
	134	44.804	112.509	44.362	72	255	filtered	163.138	975.14	128.725	128.725	18	1R-2_Cycle\	Stitch_A01_G001.oir	9	13	No	Yes	6427.39	0.00697079		134	160.332	95.973	80.809	16	255	filtered	608	661	194	194	106	20210610_TdT_fat_Th647_Perilipin488_A01_G001_0001.oir	61	69	Yes	Yes	6427.39	0.0249451
	135	72.613	65.989	20.281	47	155	filtered	1551.14	1739.14	128.725	128.725	17	1R-2_Cycle\	Stitch_A01_G002.oir	2	6	No	Yes	6427.39	0.0112974		135	198.956	79.662	48.384	31	255	filtered	89	251	194	194	255	20210610_TdT_fat_Th647_Perilipin488_A01_G001_0001.oir	78	86	Yes	Yes	6427.39	0.0309544
	136	21.243	77.345	20.468	55	137	filtered	159.138	1691.14	128.725	128.725	17	1R-2_Cycle\	Stitch_A01_G002.oir	2	6	No	Yes	6427.39	0.00330508		136	24.891	91.028	73.494	24	255	filtered	505	162	194	194	27	20210610_TdT_fat_Th647_Perilipin488_A01_G001_0001.oir	78	86	No	Yes	6427.39	0.00387265
	137	221.314	109.042	48.265	63	255	filtered	43.138	1083.14	128.725	128.725	18	1R-2_Cycle\	Stitch_A01_G002.oir	2	6	No	Yes	6427.39	0.034433		137	73.128	73.5	48.968	31	255	filtered	125	217	194	194	255	20210610_TdT_fat_Th647_Perilipin488_A01_G001_0001.oir	87	95	Yes	Yes	6427.39	0.0113776
	138	32.444	70.048	20.976	49	149	filtered	723.139	667.139	128.725	128.725	16	1R-2_Cycle\	Stitch_A01_G002.oir	2	6	No	Yes	6427.39	0.00504777		138	69.18	70.342	55.253	29	255	filtered	610	189	194	194	36	20210610_TdT_fat_Th647_Perilipin488_A01_G001_0001.oir	87	95	Yes	Yes	6427.39	0.0107633
	139	25.492	57.333	11.054	45	85	filtered	851.139	1519.14	128.725	128.725	17	1R-2_Cycle\	Stitch_A01_G002.oir	2	6	No	Yes	6427.39	0.00396615		139	7.896	37.283	27.443	18	121	filtered	185	676	194	194	255	20210610_TdT_fat_Th647_Perilipin488_A01_G001_0001.oir	87	95	Yes	Yes	6427.39	0.00122849
	140	28.195	87.795	41.663	53	255	filtered	1695.64	675.639	128.725	128.725	16	1R-2_Cycle\	Stitch_A01_G002.oir	8	12	No	Yes	6427.39	0.0043867		140	192.776	105.767	66.716	25	255	filtered	152	184	194	194	255	20210610_TdT_fat_Th647_Perilipin488_A01_G001_0001.oir	9	17	Yes	Yes	6427.39	0.0299929
	141	65.274	85.349	26.364	58	225	filtered	1151.14	1619.14	128.725	128.725	15	1R-2_Cycle\	Stitch_A01_G002.oir	8	12	No	Yes	6427.39	0.0101556		141	21.286	63.315	25.103	41	152	filtered	552	128	194	194	255	20210610_TdT_fat_Th647_Perilipin488_A01_G001_0001.oir	9	17	Yes	Yes	6427.39	0.00331177
	142	67.978	122.744	39.939	81	255	filtered	1679.14	1723.14	128.725	128.725	17	1R-2_Cycle\	Stitch_A01_G002.oir	8	12	No	Yes	6427.39	0.0105763		142	79.823	79.135	54.961	29	255	filtered	609	141	194	194	166	20210610_TdT_fat_Th647_Perilipin488_A01_G001_0001.oir	96	104	Yes	Yes	6427.39	0.0124192
	143	22.016	124.526	59.157	63	255	filtered	75.138	1127.14	128.725	128.725	16	1R-2_Cycle\	Stitch_A01_G002.oir	8	12	No	Yes	6427.39	0.00342534		143	2.232	32.385	18.715	16	81	filtered	234	633	194	194	255	20210610_TdT_fat_Th647_Perilipin488_A01_G001_0001.oir	96	104	Yes	Yes	6427.39	0.000347264
	144	31.285	74.37	40.582	40	231	filtered	1267.14	911.14	128.725	128.725	16	1R-2_Cycle\	Stitch_A01_G003.oir	1	5	No	Yes	6427.39	0.00486745		144	31.285	100.185	47.31	55	255	filtered	247	255	129	129	82	20210610_TdT_fat_Th647_Perilipin488_A01_G002_0001.oir	19	27	Yes	Yes	6427.39	0.00486745
	145	51.37	84.654	29.415	51	174	filtered	1631.14	1755.14	128.725	128.725	20	1R-2_Cycle\	Stitch_A01_G003.oir	1	5	No	Yes	6427.39	0.00799236		145	40.941	62.462	35.718	34	207	filtered	241	659	129	129	228	20210610_TdT_fat_Th647_Perilipin488_A01_G002_0001.oir	19	27	Yes	Yes	6427.39	0.00636977
	146	74.93	40.119	10.274	31	117	filtered	771.139	1731.14	128.725	128.725	16	1R-2_Cycle\	Stitch_A01_G003.oir	1	5	No	Yes	6427.39	0.0116579		146	29.354	50.382	24.042	31	144	filtered	191	177	129	129	57	20210610_TdT_fat_Th647_Perilipin488_A01_G002_0001.oir	28	36	Yes	Yes	6427.39	0.00456702
	147	27.809	42.569	13.914	32	114	filtered	483.139	1695.14	128.725	128.725	15	1R-2_Cycle\	Stitch_A01_G003.oir	1	5	No	Yes	6427.39	0.00432664		147	113.94	76.353	46.355	37	255	filtered	237	672	129	129	86	20210610_TdT_fat_Th647_Perilipin488_A01_G002_0001.oir	28	36	Yes	Yes	6427.39	0.0177273
	148	15.063	42.615	14.752	33	99	filtered	755.139	971.14	128.725	128.725	15	1R-2_Cycle\	Stitch_A01_G003.oir	1	5	No	Yes	6427.39	0.00234356		148	94.242	103.492	83.952	25	255	filtered	209	175	129	129	52	20210610_TdT_fat_Th647_Perilipin488_A01_G002_0001.oir	37	45	Yes	Yes	6427.39	0.0146626
	149	18.153	72.66	35.047	45	193	filtered	231.138	395.138	128.725	128.725	18	1R-2_Cycle\	Stitch_A01_G003.oir	1	5	No	Yes	6427.39	0.00282432		149	69.523	51.339	29.254	29	255	filtered	248	641	129	129	38	20210610_TdT_fat_Th647_Perilipin488_A01_G002_0001.oir	37	45	Yes	Yes	6427.39	0.0108167
	150	12.36	74.156	14.636	62	119	filtered	1751.64	387.638	128.725	128.725	17	1R-2_Cycle\	Stitch_A01_G003.oir	7	11	No	Yes	6427.39	0.00192302		150	731.535	110.749	81.548	19	255	filtered	117	513	129	129	255	20210610_TdT_fat_Th647_Perilipin488_A01_G002_0001.oir	47	55	Yes	Yes	6427.39	0.113815
	151	15.836	58.561	14.234	44	106	filtered	979.14	127.138	128.725	128.725	16	1R-2_Cycle\	Stitch_A01_G003.oir	7	11	No	Yes	6427.39	0.00246383		151	51.37	28.714	9.811	20	88	filtered	588	605	129	129	255	20210610_TdT_fat_Th647_Perilipin488_A01_G002_0001.oir	47	55	Yes	Yes	6427.39	0.00799236
	152	152.95	131.245	41.255	88	255	filtered	663.139	1039.14	128.725	128.725	17	1R-2_Cycle\	Stitch_A01_G003.oir	7	11	No	Yes	6427.39	0.0237966		152	207.41	111.685	85.728	19	255	filtered	184	200	129	129	255	20210610_TdT_fat_Th647_Perilipin488_A01_G002_0001.oir	56	64	Yes	Yes	6427.39	0.0322697
	153	43.645	107.903	41.624	71	247	filtered	123.138	1167.14	128.725	128.725	16	1R-2_Cycle\	Stitch_A01_G003.oir	7	11	No	Yes	6427.39	0.00679047		153	42.1	72.881	49.282	28	255	filtered	691	163	129	129	220	20210610_TdT_fat_Th647_Perilipin488_A01_G002_0001.oir	56	64	Yes	Yes	6427.39	0.00655009
	154	125.914	116.181	63.637	53	255	filtered	603.139	1711.14	128.725	128.725	17	1R-2_Cycle\	Stitch_A01_G003.oir	7	11	No	Yes	6427.39	0.0195902		154	47.894	65.024	40.776	32	255	filtered	216	595	129	129	255	20210610_TdT_fat_Th647_Perilipin488_A01_G002_0001.oir	56	64	Yes	Yes	6427.39	0.00745155
	155	78.406	119.778	46.404	78	255	filtered	251.138	455.139	128.725	128.725	18	1R-2_Cycle\	Stitch_A01_G003.oir	7	11	No	Yes	6427.39	0.0121987		155	21.629	100.429	59.502	44	255	filtered	240	209	129	129	255	20210610_TdT_fat_Th647_Perilipin488_A01_G002_0001.oir	65	73	Yes	Yes	6427.39	0.00336513
	156	89.221	74.485	24.146	51	204	filtered	1519.64	715.639	128.725	128.725	17	1R-2_Cycle\	Stitch_A01_G004.oir	1	5	No	Yes	6427.39	0.0138814		156	171.876	57.744	28.846	29	197	filtered	305	645	129	129	255	20210610_TdT_fat_Th647_Perilipin488_A01_G002_0001.oir	65	73	Yes	Yes	6427.39	0.0267412
	157	39.783	117.34	42.072	77	255	filtered	1523.14	55.138	128.725	128.725	17	1R-2_Cycle\	Stitch_A01_G004.oir	1	5	No	Yes	6427.39	0.00618961		157	135.57	96.356	88.897	16	255	filtered	141	383	129	129	255	20210610_TdT_fat_Th647_Perilipin488_A01_G002_0001.oir	84	92	Yes	Yes	6427.39	0.0210925
	158	45.19	134.427	42.829	92	255	filtered	1131.14	363.138	128.725	128.725	17	1R-2_Cycle\	Stitch_A01_G004.oir	1	5	No	Yes	6427.39	0.00703085		158	22.788	91.305	59.978	41	255	filtered	223	228	129	129	66	20210610_TdT_fat_Th647_Perilipin488_A01_G002_0001.oir	9	17	Yes	Yes	6427.39	0.00354545
	159	52.915	68.051	19.724	50	151	filtered	691.139	563.139	128.725	128.725	16	1R-2_Cycle\	Stitch_A01_G004.oir	1	5	No	Yes	6427.39	0.00823274		159	64.888	89.042	46.908	39	255	filtered	653	227	129	129	188	20210610_TdT_fat_Th647_Perilipin488_A01_G002_0001.oir	9	17	Yes	Yes	6427.39	0.0100955
	160	52.142	55.674	13.075	42	112	filtered	1163.14	1351.14	128.725	128.725	17	1R-2_Cycle\	Stitch_A01_G004.oir	1	5	No	Yes	6427.39	0.00811247		160	18.539	70.229	24.913	38	149	filtered	284	609	129	129	115	20210610_TdT_fat_Th647_Perilipin488_A01_G002_0001.oir	9	17	Yes	Yes	6427.39	0.00288438
	161	23.947	86.694	21.19	66	147	filtered	311.138	1751.14	128.725	128.725	19	1R-2_Cycle\	Stitch_A01_G004.oir	1	5	No	Yes	6427.39	0.00372577		161	410.571	70.738	65.376	22	255	filtered	135	525	129	129	255	20210610_TdT_fat_Th647_Perilipin488_A01_G002_0001.oir	93	101	Yes	Yes	6427.39	0.0638784
	162	47.894	63.016	32.692	36	201	filtered	423.139	1095.14	128.725	128.725	17	1R-2_Cycle\	Stitch_A01_G004.oir	1	5	No	Yes	6427.39	0.00745155		162	28.667	87.832	76.414	33	255	filtered	576	176	194	194	255	20210610_TdT_fat_Th647_Perilipin488_A01_G003_0001.oir	18	26	Yes	Yes	6427.39	0.00446013
	163	14.291	68.622	30.654	47	197	filtered	147.138	611.139	128.725	128.725	16	1R-2_Cycle\	Stitch_A01_G004.oir	1	5	No	Yes	6427.39	0.00222345		163	34.504	75.935	57.227	29	255	filtered	124	156	194	194	255	20210610_TdT_fat_Th647_Perilipin488_A01_G003_0001.oir	27	35	Yes	Yes	6427.39	0.00536828
	164	79.565	102.422	44.776	66	255	filtered	1643.64	691.639	128.725	128.725	19	1R-2_Cycle\	Stitch_A01_G004.oir	7	11	No	Yes	6427.39	0.0123791		164	105.4	86.57	74.805	30	255	filtered	685	137	194	194	239	20210610_TdT_fat_Th647_Perilipin488_A01_G003_0001.oir	27	35	Yes	Yes	6427.39	0.0163986
	165	62.184	77.23	32.846	52	255	filtered	1107.14	1379.14	128.725	128.725	17	1R-2_Cycle\	Stitch_A01_G004.oir	7	11	No	Yes	6427.39	0.00967485		165	73.814	90.842	85.174	21	255	filtered	132	205	194	194	255	20210610_TdT_fat_Th647_Perilipin488_A01_G003_0001.oir	37	45	Yes	Yes	6427.39	0.0114843
	166	83.814	129.825	34.145	97	255	filtered	1131.14	423.139	128.725	128.725	15	1R-2_Cycle\	Stitch_A01_G004.oir	7	11	No	Yes	6427.39	0.0130401		166	223.846	99.102	74.876	27	255	filtered	665	98	194	194	255	20210610_TdT_fat_Th647_Perilipin488_A01_G003_0001.oir	37	45	Yes	Yes	6427.39	0.0348269
	167	59.867	90.968	29.159	61	215	filtered	679.139	607.139	128.725	128.725	17	1R-2_Cycle\	Stitch_A01_G004.oir	7	11	No	Yes	6427.39	0.00931436		167	32.444	101.889	37.096	60	255	filtered	665	66	194	194	255	20210610_TdT_fat_Th647_Perilipin488_A01_G003_0001.oir	46	54	Yes	Yes	6427.39	0.00504777
	168	21.243	79.073	32.703	56	200	filtered	95.138	787.139	128.725	128.725	18	1R-2_Cycle\	Stitch_A01_G004.oir	7	11	No	Yes	6427.39	0.00330508		168	805.779	92.2	76.216	21	255	filtered	594	132	194	194	255	20210610_TdT_fat_Th647_Perilipin488_A01_G003_0001.oir	55	63	Yes	Yes	6427.39	0.125366
	169	65.274	76.438	22.229	54	182	filtered	139.138	1699.14	128.725	128.725	16	1R-2_Cycle\	Stitch_A01_G004.oir	7	11	No	Yes	6427.39	0.0101556		169	468.807	93.166	76.464	19	255	filtered	652	166	194	194	173	20210610_TdT_fat_Th647_Perilipin488_A01_G003_0001.oir	64	72	Yes	Yes	6427.39	0.072939
	170	85.745	91.811	38.895	56	255	filtered	1707.64	623.639	128.725	128.725	23	1R-2_Cycle\	Stitch_A01_G005.oir	11	15	No	Yes	6427.39	0.0133406		170	649.567	90.81	92.08	12	255	filtered	159	176	194	194	55	20210610_TdT_fat_Th647_Perilipin488_A01_G004_0001.oir	29	37	Yes	Yes	6427.39	0.101062
	171	126.3	108.991	39.133	71	255	filtered	979.14	515.139	128.725	128.725	18	1R-2_Cycle\	Stitch_A01_G005.oir	11	15	No	Yes	6427.39	0.0196503		171	60.768	66.237	30.104	26	158	filtered	413	437	194	194	161	20210610_TdT_fat_Th647_Perilipin488_A01_G004_0001.oir	29	37	Yes	Yes	6427.39	0.00945454
	172	43.259	82.67	29.221	58	247	filtered	943.14	31.138	128.725	128.725	15	1R-2_Cycle\	Stitch_A01_G005.oir	11	15	No	Yes	6427.39	0.00673042		172	308.304	107.133	76.31	19	255	filtered	168	239	194	194	145	20210610_TdT_fat_Th647_Perilipin488_A01_G004_0001.oir	39	47	Yes	Yes	6427.39	0.0479672
	173	128.617	128.462	41.808	89	255	filtered	411.138	435.139	128.725	128.725	18	1R-2_Cycle\	Stitch_A01_G005.oir	11	15	No	Yes	6427.39	0.0200108		173	145.397	51.835	24.199	19	168	filtered	408	665	194	194	217	20210610_TdT_fat_Th647_Perilipin488_A01_G004_0001.oir	49	57	Yes	Yes	6427.39	0.0226215
	174	123.596	121.987	48.197	77	255	filtered	275.138	1151.14	128.725	128.725	18	1R-2_Cycle\	Stitch_A01_G005.oir	11	15	No	Yes	6427.39	0.0192296		174	8.025	57.299	9.18	46	86	filtered	697	790	387	387	255	20210610_TdT_fat_Th647_Perilipin488_A01_G005_0001.oir	11	19	Yes	Yes	6427.39	0.00124856
	175	41.327	78.589	28.618	49	206	filtered	875.139	1399.14	128.725	128.725	16	1R-2_Cycle\	Stitch_A01_G005.oir	11	15	No	Yes	6427.39	0.00642983		175	62.313	74.261	27.615	38	219	filtered	343	271	387	387	255	20210610_TdT_fat_Th647_Perilipin488_A01_G005_0001.oir	21	29	Yes	Yes	6427.39	0.00969492
	176	113.168	128.488	41.999	87	255	filtered	1463.14	1723.14	128.725	128.725	17	1R-2_Cycle\	Stitch_A01_G005.oir	11	15	No	Yes	6427.39	0.0176072		176	323.496	80.555	36.781	39	255	filtered	1141	322	387	387	255	20210610_TdT_fat_Th647_Perilipin488_A01_G005_0001.oir	21	29	Yes	Yes	6427.39	0.0503309
	177	141.363	128.046	52.379	73	255	filtered	367.138	1679.14	128.725	128.725	16	1R-2_Cycle\	Stitch_A01_G005.oir	11	15	No	Yes	6427.39	0.0219938		177	29.182	72.666	24.925	31	183	filtered	634	754	387	387	255	20210610_TdT_fat_Th647_Perilipin488_A01_G005_0001.oir	21	29	Yes	Yes	6427.39	0.00454026
	178	34.761	83.344	31.482	55	183	filtered	455.139	423.139	128.725	128.725	15	1R-2_Cycle\	Stitch_A01_G005.oir	5	9	No	Yes	6427.39	0.00540826		178	80.466	91.111	48.823	36	255	filtered	460	415	387	387	255	20210610_TdT_fat_Th647_Perilipin488_A01_G005_0001.oir	31	39	Yes	Yes	6427.39	0.0125192
	179	58.322	76.954	30.964	53	255	filtered	1071.14	95.138	128.725	128.725	18	1R-2_Cycle\	Stitch_A01_G006.oir	3	7	No	Yes	6427.39	0.00907398		179	374.05	61.924	30.781	28	255	filtered	1243	319	387	387	255	20210610_TdT_fat_Th647_Perilipin488_A01_G005_0001.oir	31	39	Yes	Yes	6427.39	0.0581963
	180	406.322	117.981	66.393	51	255	filtered	399.138	131.138	128.725	128.725	16	1R-2_Cycle\	Stitch_A01_G006.oir	3	7	No	Yes	6427.39	0.0632173		180	114.799	56.517	22.771	26	184	filtered	427	1231	387	387	255	20210610_TdT_fat_Th647_Perilipin488_A01_G005_0001.oir	41	49	Yes	Yes	6427.39	0.0178609
	181	20.084	60.462	37.004	37	230	filtered	1587.14	895.14	128.725	128.725	14	1R-2_Cycle\	Stitch_A01_G006.oir	3	7	No	Yes	6427.39	0.00312475		181	14.548	57.894	24.997	32	182	filtered	376	289	387	387	255	20210610_TdT_fat_Th647_Perilipin488_A01_G005_0001.oir	51	59	Yes	Yes	6427.39	0.00226344
	182	40.941	60	18.878	42	149	filtered	1587.14	1475.14	128.725	128.725	19	1R-2_Cycle\	Stitch_A01_G006.oir	3	7	No	Yes	6427.39	0.00636977		182	275.216	117.9	60.742	28	255	filtered	1105	304	387	387	97	20210610_TdT_fat_Th647_Perilipin488_A01_G005_0001.oir	51	59	Yes	Yes	6427.39	0.0428193
	183	42.486	99.709	42.663	65	255	filtered	383.138	1407.14	128.725	128.725	19	1R-2_Cycle\	Stitch_A01_G006.oir	3	7	No	Yes	6427.39	0.00661015		183	0.215	35.2	31.76	20	92	filtered	874	847	387	387	255	20210610_TdT_fat_Th647_Perilipin488_A01_G005_0001.oir	51	59	Yes	Yes	6427.39	3.34506e-05
	184	63.343	78.024	27.69	53	218	filtered	91.138	579.139	128.725	128.725	18	1R-2_Cycle\	Stitch_A01_G006.oir	3	7	No	Yes	6427.39	0.00985517		184	27.981	53.902	11.037	42	86	filtered	656	74	194	194	43	20210610_TdT_fat_Th647_Perilipin488_A01_G006_0001.oir	12	20	Yes	Yes	6427.39	0.0043534
	185	26.65	123.899	48.084	74	255	filtered	1715.64	91.638	128.725	128.725	18	1R-2_Cycle\	Stitch_A01_G006.oir	9	13	No	Yes	6427.39	0.00414632		185	238.266	63.153	28.759	27	255	filtered	148	137	194	194	255	20210610_TdT_fat_Th647_Perilipin488_A01_G006_0001.oir	34	42	Yes	Yes	6427.39	0.0370704
	186	11.973	51.419	8.078	45	84	filtered	1631.14	903.14	128.725	128.725	17	1R-2_Cycle\	Stitch_A01_G006.oir	9	13	No	Yes	6427.39	0.00186281		186	75.874	33.663	9.946	24	111	filtered	137	244	194	194	255	20210610_TdT_fat_Th647_Perilipin488_A01_G007_0001.oir	103	111	Yes	Yes	6427.39	0.0118048
	187	539.188	95.786	63.94	53	255	filtered	1031.14	203.138	128.725	128.725	15	1R-2_Cycle\	Stitch_A01_G006.oir	9	13	No	Yes	6427.39	0.0838891		187	63	104.744	45.392	58	255	filtered	357	466	194	194	255	20210610_TdT_fat_Th647_Perilipin488_A01_G007_0001.oir	103	111	Yes	Yes	6427.39	0.0098018
	188	10.815	73.714	20.941	55	136	filtered	875.139	967.14	128.725	128.725	15	1R-2_Cycle\	Stitch_A01_G006.oir	9	13	No	Yes	6427.39	0.00168264		188	25.749	42.027	19.225	29	229	filtered	244	243	194	194	255	20210610_TdT_fat_Th647_Perilipin488_A01_G007_0001.oir	112	120	Yes	Yes	6427.39	0.00400614
	189	334.482	115.43	51.714	65	255	filtered	219.138	127.138	128.725	128.725	16	1R-2_Cycle\	Stitch_A01_G006.oir	9	13	No	Yes	6427.39	0.0520401		189	55.275	78.795	30.974	50	241	filtered	416	490	194	194	255	20210610_TdT_fat_Th647_Perilipin488_A01_G007_0001.oir	112	120	Yes	Yes	6427.39	0.00859992
	190	51.756	90.381	39.708	58	255	filtered	87.138	451.139	128.725	128.725	15	1R-2_Cycle\	Stitch_A01_G006.oir	9	13	No	Yes	6427.39	0.00805242		190	12.875	85.227	30.926	49	174	filtered	216	672	194	194	255	20210610_TdT_fat_Th647_Perilipin488_A01_G007_0001.oir	120	128	Yes	Yes	6427.39	0.00200315
	191	7.339	76.947	26.956	54	145	filtered	1519.14	1547.14	128.725	128.725	20	1R-2_Cycle\	Stitch_A01_G006.oir	9	13	No	Yes	6427.39	0.00114183		191	137.329	42.119	11.681	29	89	filtered	164	172	194	194	42	20210610_TdT_fat_Th647_Perilipin488_A01_G007_0001.oir	17	25	Yes	Yes	6427.39	0.0213662
	192	771.704	46.499	11.848	33	111	filtered	1743.14	1803.14	128.725	128.725	20	1R-2_Cycle\	Stitch_A01_G006.oir	9	13	No	Yes	6427.39	0.120065		192	33.817	44.249	10.713	34	92	filtered	522	109	194	194	39	20210610_TdT_fat_Th647_Perilipin488_A01_G007_0001.oir	17	25	Yes	Yes	6427.39	0.00526139
	193	118.961	135.039	38.656	94	255	filtered	1735.64	79.638	128.725	128.725	20	1R-4_Cycle\	Stitch_A01_G001.oir	1	5	No	Yes	6427.39	0.0185085		193	55.79	46.486	12.083	32	92	filtered	344	445	194	194	41	20210610_TdT_fat_Th647_Perilipin488_A01_G007_0001.oir	17	25	Yes	Yes	6427.39	0.00868004
	194	24.719	63.688	18.135	48	130	filtered	1063.14	187.138	128.725	128.725	17	1R-4_Cycle\	Stitch_A01_G001.oir	1	5	No	Yes	6427.39	0.00384589		194	18.883	45.173	13.86	33	97	filtered	111	164	194	194	33	20210610_TdT_fat_Th647_Perilipin488_A01_G007_0001.oir	26	34	Yes	Yes	6427.39	0.0029379
	195	39.783	109.922	22.946	84	186	filtered	1019.14	831.139	128.725	128.725	16	1R-4_Cycle\	Stitch_A01_G001.oir	1	5	No	Yes	6427.39	0.00618961		195	24.548	83.608	49.504	44	255	filtered	385	118	194	194	41	20210610_TdT_fat_Th647_Perilipin488_A01_G007_0001.oir	26	34	Yes	Yes	6427.39	0.00381928
	196	25.878	58.925	8.963	48	92	filtered	1623.14	1743.14	128.725	128.725	18	1R-4_Cycle\	Stitch_A01_G001.oir	1	5	No	Yes	6427.39	0.00402621		196	52.7	47.808	14.009	35	175	filtered	392	390	194	194	51	20210610_TdT_fat_Th647_Perilipin488_A01_G007_0001.oir	26	34	Yes	Yes	6427.39	0.00819929
	197	44.804	49.241	9.772	40	89	filtered	1067.14	1623.14	128.725	128.725	16	1R-4_Cycle\	Stitch_A01_G001.oir	1	5	No	Yes	6427.39	0.00697079		197	47.379	48.678	13.482	33	108	filtered	95	180	194	194	46	20210610_TdT_fat_Th647_Perilipin488_A01_G007_0001.oir	34	42	Yes	Yes	6427.39	0.00737142
	198	29.74	83.156	25.466	59	164	filtered	379.138	1391.14	128.725	128.725	18	1R-4_Cycle\	Stitch_A01_G001.oir	1	5	No	Yes	6427.39	0.00462707		198	22.488	116.015	45.311	74	255	filtered	408	132	194	194	42	20210610_TdT_fat_Th647_Perilipin488_A01_G007_0001.oir	34	42	Yes	Yes	6427.39	0.00349878
	199	74.158	81.229	24.734	57	220	filtered	95.138	947.14	128.725	128.725	17	1R-4_Cycle\	Stitch_A01_G001.oir	1	5	No	Yes	6427.39	0.0115378		199	82.397	58.998	29.911	28	209	filtered	393	450	194	194	51	20210610_TdT_fat_Th647_Perilipin488_A01_G007_0001.oir	34	42	Yes	Yes	6427.39	0.0128197
	200	62.571	71.358	18.783	53	139	filtered	151.138	375.138	128.725	128.725	16	1R-4_Cycle\	Stitch_A01_G001.oir	1	5	No	Yes	6427.39	0.00973506		200	84.801	38.615	8.823	28	87	filtered	129	204	194	194	39	20210610_TdT_fat_Th647_Perilipin488_A01_G007_0001.oir	43	51	Yes	Yes	6427.39	0.0131937
	201	8.497	99.364	47.391	62	255	filtered	1143.14	239.138	128.725	128.725	16	1R-4_Cycle\	Stitch_A01_G001.oir	7	11	No	Yes	6427.39	0.001322		201	161.018	74.117	42.193	32	255	filtered	464	174	194	194	85	20210610_TdT_fat_Th647_Perilipin488_A01_G007_0001.oir	43	51	Yes	Yes	6427.39	0.0250519
	202	91.152	94.538	33.883	66	255	filtered	1647.14	419.138	128.725	128.725	17	1R-4_Cycle\	Stitch_A01_G001.oir	7	11	No	Yes	6427.39	0.0141818		202	36.736	83.734	36.804	49	255	filtered	361	450	194	194	62	20210610_TdT_fat_Th647_Perilipin488_A01_G007_0001.oir	43	51	Yes	Yes	6427.39	0.00571554
	203	56.777	110.864	36.03	76	255	filtered	795.139	867.139	128.725	128.725	18	1R-4_Cycle\	Stitch_A01_G001.oir	7	11	No	Yes	6427.39	0.0088336		203	60.596	46.263	15.21	28	96	filtered	144	650	194	194	205	20210610_TdT_fat_Th647_Perilipin488_A01_G007_0001.oir	43	51	Yes	Yes	6427.39	0.00942778
	204	54.46	114.518	27.217	87	215	filtered	1619.14	1627.14	128.725	128.725	17	1R-4_Cycle\	Stitch_A01_G001.oir	7	11	No	Yes	6427.39	0.00847312		204	34.161	83.879	40.687	48	255	filtered	486	168	194	194	85	20210610_TdT_fat_Th647_Perilipin488_A01_G007_0001.oir	51	59	Yes	Yes	6427.39	0.00531491
	205	46.735	100.322	32.192	73	255	filtered	399.138	1335.14	128.725	128.725	25	1R-4_Cycle\	Stitch_A01_G001.oir	7	11	No	Yes	6427.39	0.00727123		205	31.929	101.36	38.101	60	252	filtered	140	698	194	194	215	20210610_TdT_fat_Th647_Perilipin488_A01_G007_0001.oir	51	59	Yes	Yes	6427.39	0.00496765
	206	10.042	60.346	12.083	51	98	filtered	63.138	907.14	128.725	128.725	24	1R-4_Cycle\	Stitch_A01_G001.oir	7	11	No	Yes	6427.39	0.00156238		206	46.692	109.059	45.518	60	255	filtered	450	176	194	194	83	20210610_TdT_fat_Th647_Perilipin488_A01_G007_0001.oir	60	68	Yes	Yes	6427.39	0.00726454
	207	45.576	125.695	35.695	93	255	filtered	1651.64	371.638	128.725	128.725	16	1R-4_Cycle\	Stitch_A01_G002.oir	3	7	No	Yes	6427.39	0.00709091		207	21.973	84.656	60.032	26	255	filtered	430	486	194	194	174	20210610_TdT_fat_Th647_Perilipin488_A01_G007_0001.oir	60	68	Yes	Yes	6427.39	0.00341865
	208	41.327	86.813	25.405	64	209	filtered	1043.14	87.138	128.725	128.725	18	1R-4_Cycle\	Stitch_A01_G002.oir	3	7	No	Yes	6427.39	0.00642983		208	16.308	79.832	41.956	46	255	filtered	261	698	194	194	41	20210610_TdT_fat_Th647_Perilipin488_A01_G007_0001.oir	60	68	Yes	Yes	6427.39	0.00253727
	209	19.312	111.62	46.622	64	233	filtered	667.139	287.138	128.725	128.725	18	1R-4_Cycle\	Stitch_A01_G002.oir	3	7	No	Yes	6427.39	0.00300464		209	41.542	51.917	24.886	27	172	filtered	436	133	194	194	38	20210610_TdT_fat_Th647_Perilipin488_A01_G007_0001.oir	69	77	Yes	Yes	6427.39	0.00646328
	210	16.994	48.545	11.325	39	83	filtered	83.138	571.139	128.725	128.725	16	1R-4_Cycle\	Stitch_A01_G002.oir	3	7	No	Yes	6427.39	0.002644		210	69.523	39.728	12.357	29	96	filtered	139	143	194	194	114	20210610_TdT_fat_Th647_Perilipin488_A01_G007_0001.oir	77	85	Yes	Yes	6427.39	0.0108167
	211	80.724	57.407	11.954	46	126	filtered	1155.14	643.139	128.725	128.725	17	1R-4_Cycle\	Stitch_A01_G002.oir	3	7	No	Yes	6427.39	0.0125594		211	44.632	79.477	50.638	29	255	filtered	162	500	194	194	60	20210610_TdT_fat_Th647_Perilipin488_A01_G007_0001.oir	77	85	Yes	Yes	6427.39	0.00694403
	212	15.063	62.256	23.104	43	152	filtered	267.138	1171.14	128.725	128.725	16	1R-4_Cycle\	Stitch_A01_G002.oir	3	7	No	Yes	6427.39	0.00234356		212	21.458	60.664	18.035	39	114	filtered	513	506	194	194	47	20210610_TdT_fat_Th647_Perilipin488_A01_G007_0001.oir	77	85	Yes	Yes	6427.39	0.00333853
	213	7.339	57.895	19.07	43	110	filtered	1003.14	1303.14	128.725	128.725	18	1R-4_Cycle\	Stitch_A01_G002.oir	3	7	No	Yes	6427.39	0.00114183		213	60.596	41.023	18.789	23	130	filtered	734	356	194	194	39	20210610_TdT_fat_Th647_Perilipin488_A01_G007_0001.oir	77	85	Yes	Yes	6427.39	0.00942778
	214	37.465	49.588	15.38	37	108	filtered	475.139	1703.14	128.725	128.725	16	1R-4_Cycle\	Stitch_A01_G002.oir	3	7	No	Yes	6427.39	0.00582896		214	89.264	44.048	9.847	33	86	filtered	155	140	194	194	78	20210610_TdT_fat_Th647_Perilipin488_A01_G007_0001.oir	8	16	Yes	Yes	6427.39	0.0138881
	215	44.031	59.982	9.858	50	103	filtered	1643.64	291.638	128.725	128.725	19	1R-4_Cycle\	Stitch_A01_G002.oir	9	13	No	Yes	6427.39	0.00685053		215	95.1	36.78	9.653	27	85	filtered	397	405	194	194	178	20210610_TdT_fat_Th647_Perilipin488_A01_G007_0001.oir	8	16	Yes	Yes	6427.39	0.0147961
	216	15.45	47.85	13.347	40	111	filtered	1055.14	167.138	128.725	128.725	14	1R-4_Cycle\	Stitch_A01_G002.oir	9	13	No	Yes	6427.39	0.00240378		216	27.637	53.745	17.559	34	107	filtered	208	665	194	194	255	20210610_TdT_fat_Th647_Perilipin488_A01_G007_0001.oir	8	16	Yes	Yes	6427.39	0.00429988
	217	55.618	75.528	19.113	59	190	filtered	1171.14	575.139	128.725	128.725	14	1R-4_Cycle\	Stitch_A01_G002.oir	9	13	No	Yes	6427.39	0.00865328		217	12.531	45.808	17.724	25	94	filtered	370	109	194	194	74	20210610_TdT_fat_Th647_Perilipin488_A01_G007_0001.oir	86	94	Yes	Yes	6427.39	0.00194963
	218	52.142	103.156	40.433	70	255	filtered	379.138	159.138	128.725	128.725	17	1R-4_Cycle\	Stitch_A01_G002.oir	9	13	No	Yes	6427.39	0.00811247		218	25.749	86.98	47.517	41	255	filtered	148	592	194	194	255	20210610_TdT_fat_Th647_Perilipin488_A01_G007_0001.oir	86	94	Yes	Yes	6427.39	0.00400614
	219	19.312	74.16	16.707	59	145	filtered	539.139	967.14	128.725	128.725	17	1R-4_Cycle\	Stitch_A01_G002.oir	9	13	No	Yes	6427.39	0.00300464		219	43.945	61.098	21.982	43	207	filtered	385	429	194	194	255	20210610_TdT_fat_Th647_Perilipin488_A01_G007_0001.oir	94	102	Yes	Yes	6427.39	0.00683715
	220	89.607	75.06	18.936	58	188	filtered	959.14	1319.14	128.725	128.725	15	1R-4_Cycle\	Stitch_A01_G002.oir	9	13	No	Yes	6427.39	0.0139414		220	110.85	82.338	70.97	19	255	filtered	457	96	129	129	29	20210612_CD31-FAT_TdT_TH647_A01_G001_0001.oir	0	8	No	Yes	6427.39	0.0172465
	221	32.444	126.19	47.18	83	255	filtered	1599.14	1483.14	128.725	128.725	16	1R-4_Cycle\	Stitch_A01_G002.oir	9	13	No	Yes	6427.39	0.00504777		221	40.169	57.558	59.645	19	255	filtered	111	105	129	129	33	20210612_CD31-FAT_TdT_TH647_A01_G001_0001.oir	18	26	Yes	Yes	6427.39	0.00624966
	222	38.238	92.596	20.43	71	172	filtered	511.139	1731.14	128.725	128.725	15	1R-4_Cycle\	Stitch_A01_G002.oir	9	13	No	Yes	6427.39	0.00594923		222	53.301	84.862	61.625	31	255	filtered	419	101	129	129	77	20210612_CD31-FAT_TdT_TH647_A01_G001_0001.oir	18	26	Yes	Yes	6427.39	0.00829279
	223	157.585	126.721	44.851	83	255	filtered	1719.64	135.638	128.725	128.725	17	1R-4_Cycle\	Stitch_A01_G003.oir	1	5	No	Yes	6427.39	0.0245177		223	39.783	37.816	16.488	21	105	filtered	109	344	129	129	36	20210612_CD31-FAT_TdT_TH647_A01_G001_0001.oir	18	26	Yes	Yes	6427.39	0.00618961
	224	111.623	130.401	45.788	85	255	filtered	1211.14	455.139	128.725	128.725	19	1R-4_Cycle\	Stitch_A01_G003.oir	1	5	No	Yes	6427.39	0.0173668		224	253.758	90.927	67.773	24	255	filtered	437	344	129	129	33	20210612_CD31-FAT_TdT_TH647_A01_G001_0001.oir	18	26	Yes	Yes	6427.39	0.0394807
	225	436.063	130.279	51.255	76	255	filtered	503.139	575.139	128.725	128.725	17	1R-4_Cycle\	Stitch_A01_G003.oir	1	5	No	Yes	6427.39	0.0678445		225	137.887	100.485	65.486	20	255	filtered	113	612	129	129	34	20210612_CD31-FAT_TdT_TH647_A01_G001_0001.oir	18	26	Yes	Yes	6427.39	0.021453
	226	67.205	106.787	36.84	71	248	filtered	83.138	887.14	128.725	128.725	15	1R-4_Cycle\	Stitch_A01_G003.oir	1	5	No	Yes	6427.39	0.010456		226	37.851	65	54.708	24	255	filtered	616	801	129	129	54	20210612_CD31-FAT_TdT_TH647_A01_G001_0001.oir	18	26	Yes	Yes	6427.39	0.00588902
	227	103.898	103.097	43.718	61	255	filtered	1247.14	1383.14	128.725	128.725	19	1R-4_Cycle\	Stitch_A01_G003.oir	1	5	No	Yes	6427.39	0.0161649		227	116.644	83.202	86.5	15	255	filtered	112	127	129	129	35	20210612_CD31-FAT_TdT_TH647_A01_G001_0001.oir	26	34	Yes	Yes	6427.39	0.018148
	228	37.465	98.072	56.182	58	255	filtered	1739.14	855.139	128.725	128.725	18	1R-4_Cycle\	Stitch_A01_G003.oir	1	5	No	Yes	6427.39	0.00582896		228	158.358	77.624	87.235	17	255	filtered	411	121	129	129	73	20210612_CD31-FAT_TdT_TH647_A01_G001_0001.oir	26	34	Yes	Yes	6427.39	0.024638
	229	75.316	109.087	51.537	66	255	filtered	671.139	1551.14	128.725	128.725	17	1R-4_Cycle\	Stitch_A01_G003.oir	1	5	No	Yes	6427.39	0.011718		229	125.914	83.061	58.128	24	255	filtered	93	373	129	129	29	20210612_CD31-FAT_TdT_TH647_A01_G001_0001.oir	26	34	No	Yes	6427.39	0.0195902
	230	89.993	106.464	34.471	76	255	filtered	83.138	1527.14	128.725	128.725	18	1R-4_Cycle\	Stitch_A01_G003.oir	1	5	No	Yes	6427.39	0.0140015		230	53.301	57.768	23.795	34	170	filtered	108	628	129	129	34	20210612_CD31-FAT_TdT_TH647_A01_G001_0001.oir	26	34	Yes	Yes	6427.39	0.00829279
	231	8.111	67.762	11.743	55	97	filtered	1695.64	143.638	128.725	128.725	14	1R-4_Cycle\	Stitch_A01_G003.oir	7	11	No	Yes	6427.39	0.00126194		231	252.213	79.793	77.186	17	255	filtered	123	137	129	129	55	20210612_CD31-FAT_TdT_TH647_A01_G001_0001.oir	35	43	Yes	Yes	6427.39	0.0392404
	232	19.698	91.235	35.461	57	212	filtered	659.139	811.139	128.725	128.725	14	1R-4_Cycle\	Stitch_A01_G003.oir	7	11	No	Yes	6427.39	0.0030647		232	18.539	87.396	72.998	34	255	filtered	451	139	129	129	64	20210612_CD31-FAT_TdT_TH647_A01_G001_0001.oir	35	43	Yes	Yes	6427.39	0.00288438
	233	57.936	97.067	30.111	69	255	filtered	1327.14	787.139	128.725	128.725	15	1R-4_Cycle\	Stitch_A01_G003.oir	7	11	No	Yes	6427.39	0.00901393		233	107.76	73.799	65.642	22	255	filtered	247	371	129	129	39	20210612_CD31-FAT_TdT_TH647_A01_G001_0001.oir	35	43	Yes	Yes	6427.39	0.0167658
	234	117.803	91.367	32.916	64	255	filtered	199.138	1423.14	128.725	128.725	16	1R-4_Cycle\	Stitch_A01_G003.oir	7	11	No	Yes	6427.39	0.0183283		234	18.153	49.617	43.125	20	189	filtered	725	632	129	129	30	20210612_CD31-FAT_TdT_TH647_A01_G001_0001.oir	35	43	No	Yes	6427.39	0.00282432
	235	23.174	91.183	35.245	65	255	filtered	1539.14	1423.14	128.725	128.725	16	1R-4_Cycle\	Stitch_A01_G003.oir	7	11	No	Yes	6427.39	0.00360551		235	408.64	83.81	78.474	19	255	filtered	104	112	129	129	68	20210612_CD31-FAT_TdT_TH647_A01_G001_0001.oir	44	52	Yes	Yes	6427.39	0.0635779
	236	541.12	125.779	51.942	75	255	filtered	1627.64	139.638	128.725	128.725	18	1R-4_Cycle\	Stitch_A01_G004.oir	10	14	No	Yes	6427.39	0.0841897		236	13.518	96.343	70.459	36	255	filtered	397	133	129	129	63	20210612_CD31-FAT_TdT_TH647_A01_G001_0001.oir	44	52	Yes	Yes	6427.39	0.00210319
	237	535.326	128.708	54.937	70	255	filtered	959.14	147.138	128.725	128.725	15	1R-4_Cycle\	Stitch_A01_G004.oir	10	14	No	Yes	6427.39	0.0832883		237	33.603	103.506	88.741	18	255	filtered	123	345	129	129	64	20210612_CD31-FAT_TdT_TH647_A01_G001_0001.oir	44	52	Yes	Yes	6427.39	0.0052281
	238	175.738	116.626	43.971	72	255	filtered	203.138	567.139	128.725	128.725	18	1R-4_Cycle\	Stitch_A01_G004.oir	10	14	No	Yes	6427.39	0.0273421		238	486.274	92.055	78.453	18	255	filtered	453	372	129	129	38	20210612_CD31-FAT_TdT_TH647_A01_G001_0001.oir	44	52	Yes	Yes	6427.39	0.0756565
	239	135.956	100.636	31.123	69	255	filtered	995.14	803.139	128.725	128.725	17	1R-4_Cycle\	Stitch_A01_G004.oir	10	14	No	Yes	6427.39	0.0211526		239	745.053	87.033	80.751	20	255	filtered	124	107	129	129	102	20210612_CD31-FAT_TdT_TH647_A01_G001_0001.oir	53	61	Yes	Yes	6427.39	0.115918
	240	593.262	118.826	49.699	73	255	filtered	1679.14	1107.14	128.725	128.725	17	1R-4_Cycle\	Stitch_A01_G004.oir	10	14	No	Yes	6427.39	0.0923022		240	31.285	45.247	16.734	30	117	filtered	455	125	129	129	59	20210612_CD31-FAT_TdT_TH647_A01_G001_0001.oir	53	61	Yes	Yes	6427.39	0.00486745
	241	356.498	114.614	48.674	68	255	filtered	1115.14	1299.14	128.725	128.725	17	1R-4_Cycle\	Stitch_A01_G004.oir	10	14	No	Yes	6427.39	0.0554655		241	104.671	94.782	72.689	26	255	filtered	459	391	129	129	54	20210612_CD31-FAT_TdT_TH647_A01_G001_0001.oir	53	61	Yes	Yes	6427.39	0.0162852
	242	117.416	107.589	57.071	58	255	filtered	347.138	1187.14	128.725	128.725	22	1R-4_Cycle\	Stitch_A01_G004.oir	10	14	No	Yes	6427.39	0.0182681		242	307.446	85.746	73.968	29	255	filtered	103	112	129	129	82	20210612_CD31-FAT_TdT_TH647_A01_G001_0001.oir	62	70	Yes	Yes	6427.39	0.0478337
	243	140.204	108.237	32.442	79	255	filtered	1467.14	1731.14	128.725	128.725	20	1R-4_Cycle\	Stitch_A01_G004.oir	10	14	No	Yes	6427.39	0.0218135		243	131.321	106.309	67.454	33	255	filtered	349	127	129	129	87	20210612_CD31-FAT_TdT_TH647_A01_G001_0001.oir	62	70	Yes	Yes	6427.39	0.0204315
	244	86.517	65.732	26.456	46	249	filtered	1675.64	119.638	128.725	128.725	17	1R-4_Cycle\	Stitch_A01_G004.oir	4	8	No	Yes	6427.39	0.0134607		244	89.221	59.165	64.125	23	255	filtered	485	340	129	129	75	20210612_CD31-FAT_TdT_TH647_A01_G001_0001.oir	62	70	Yes	Yes	6427.39	0.0138814
	245	24.719	112.062	50.502	61	255	filtered	999.14	263.138	128.725	128.725	16	1R-4_Cycle\	Stitch_A01_G004.oir	4	8	No	Yes	6427.39	0.00384589		245	57.549	86.295	75.706	30	255	filtered	452	356	129	129	81	20210612_CD31-FAT_TdT_TH647_A01_G001_0001.oir	70	78	Yes	Yes	6427.39	0.00895371
	246	15.836	80.244	37.819	44	181	filtered	95.138	635.139	128.725	128.725	14	1R-4_Cycle\	Stitch_A01_G004.oir	4	8	No	Yes	6427.39	0.00246383		246	66.433	98.628	73.773	25	255	filtered	680	843	129	129	56	20210612_CD31-FAT_TdT_TH647_A01_G001_0001.oir	70	78	Yes	Yes	6427.39	0.0103359
	247	35.534	63.402	21.945	45	175	filtered	1663.14	1155.14	128.725	128.725	15	1R-4_Cycle\	Stitch_A01_G004.oir	4	8	No	Yes	6427.39	0.00552853		247	27.037	81.171	39.1	46	210	filtered	420	97	129	129	75	20210612_CD31-FAT_TdT_TH647_A01_G001_0001.oir	79	87	Yes	Yes	6427.39	0.00420653
	248	50.983	49.288	18.377	31	139	filtered	891.14	1355.14	128.725	128.725	14	1R-4_Cycle\	Stitch_A01_G004.oir	4	8	No	Yes	6427.39	0.00793215		248	29.74	92.818	72.601	36	255	filtered	104	288	129	129	86	20210612_CD31-FAT_TdT_TH647_A01_G001_0001.oir	79	87	Yes	Yes	6427.39	0.00462707
	249	33.603	54.23	17.064	37	112	filtered	1515.14	1771.14	128.725	128.725	14	1R-4_Cycle\	Stitch_A01_G004.oir	4	8	No	Yes	6427.39	0.0052281		249	20.084	81.75	67.598	24	255	filtered	508	768	129	129	61	20210612_CD31-FAT_TdT_TH647_A01_G001_0001.oir	79	87	Yes	Yes	6427.39	0.00312475
	250	173.421	117.704	55.462	61	255	filtered	1615.64	327.638	128.725	128.725	23	1R-4_Cycle\	Stitch_A01_G005.oir	1	5	No	Yes	6427.39	0.0269816		250	189.643	72.436	77.863	16	255	filtered	447	109	129	129	41	20210612_CD31-FAT_TdT_TH647_A01_G001_0001.oir	9	17	Yes	Yes	6427.39	0.0295055
	251	140.204	113.526	46.053	64	255	filtered	1151.14	591.139	128.725	128.725	16	1R-4_Cycle\	Stitch_A01_G005.oir	1	5	No	Yes	6427.39	0.0218135		251	101.581	98.236	54.458	36	255	filtered	473	379	129	129	23	20210612_CD31-FAT_TdT_TH647_A01_G001_0001.oir	9	17	No	Yes	6427.39	0.0158044
	252	30.127	93.333	28.813	65	205	filtered	699.139	343.138	128.725	128.725	17	1R-4_Cycle\	Stitch_A01_G005.oir	1	5	No	Yes	6427.39	0.00468729		252	68.364	44.379	23.242	16	110	filtered	127	725	129	129	18	20210612_CD31-FAT_TdT_TH647_A01_G001_0001.oir	9	17	No	Yes	6427.39	0.0106364
	253	65.66	105.753	41.244	67	255	filtered	223.138	431.139	128.725	128.725	19	1R-4_Cycle\	Stitch_A01_G005.oir	1	5	No	Yes	6427.39	0.0102157		253	103.126	84.655	62.311	26	255	filtered	577	805	129	129	34	20210612_CD31-FAT_TdT_TH647_A01_G001_0001.oir	9	17	Yes	Yes	6427.39	0.0160448
	254	19.312	106.7	47.581	53	211	filtered	327.138	1495.14	128.725	128.725	16	1R-4_Cycle\	Stitch_A01_G005.oir	1	5	No	Yes	6427.39	0.00300464		254	53.687	86.511	64.647	20	255	filtered	361	369	129	129	49	20210612_CD31-FAT_TdT_TH647_A01_G002_0001.oir	19	27	Yes	Yes	6427.39	0.00835285
	255	313.625	109.33	59.354	51	255	filtered	1723.14	1711.14	128.725	128.725	17	1R-4_Cycle\	Stitch_A01_G005.oir	1	5	No	Yes	6427.39	0.0487951		255	89.993	70.219	69.329	17	255	filtered	471	89	129	129	51	20210612_CD31-FAT_TdT_TH647_A01_G002_0001.oir	19	27	Yes	Yes	6427.39	0.0140015
	256	13.905	68.028	22.653	45	131	filtered	1311.14	1275.14	128.725	128.725	19	1R-4_Cycle\	Stitch_A01_G005.oir	1	5	No	Yes	6427.39	0.0021634		256	117.803	75.161	74.167	14	255	filtered	295	612	129	129	27	20210612_CD31-FAT_TdT_TH647_A01_G002_0001.oir	19	27	No	Yes	6427.39	0.0183283
	257	76.089	116.701	57.862	63	255	filtered	1715.14	863.139	128.725	128.725	19	1R-4_Cycle\	Stitch_A01_G005.oir	1	5	No	Yes	6427.39	0.0118382		257	186.939	70.694	67.91	20	255	filtered	451	108	129	129	29	20210612_CD31-FAT_TdT_TH647_A01_G002_0001.oir	28	36	No	Yes	6427.39	0.0290848
	258	244.875	131.55	49.401	79	255	filtered	1551.64	279.638	128.725	128.725	23	1R-4_Cycle\	Stitch_A01_G005.oir	7	11	No	Yes	6427.39	0.0380987		258	13.905	35.25	20.799	15	83	filtered	113	308	129	129	39	20210612_CD31-FAT_TdT_TH647_A01_G002_0001.oir	28	36	Yes	Yes	6427.39	0.0021634
	259	437.994	117.828	54.796	67	255	filtered	1219.14	587.139	128.725	128.725	16	1R-4_Cycle\	Stitch_A01_G005.oir	7	11	No	Yes	6427.39	0.0681449		259	35.148	31	13.789	14	81	filtered	148	524	129	129	111	20210612_CD31-FAT_TdT_TH647_A01_G002_0001.oir	28	36	Yes	Yes	6427.39	0.00546847
	260	312.853	127.901	55.013	74	255	filtered	1679.14	879.14	128.725	128.725	19	1R-4_Cycle\	Stitch_A01_G005.oir	7	11	No	Yes	6427.39	0.048675		260	76.861	54.709	39.264	22	255	filtered	348	79	129	129	66	20210612_CD31-FAT_TdT_TH647_A01_G002_0001.oir	38	46	Yes	Yes	6427.39	0.0119584
	261	58.708	112.434	34.264	85	255	filtered	1599.14	1787.14	128.725	128.725	18	1R-4_Cycle\	Stitch_A01_G005.oir	7	11	No	Yes	6427.39	0.00913404		261	22.402	45.638	22.388	21	119	filtered	340	433	129	129	38	20210612_CD31-FAT_TdT_TH647_A01_G002_0001.oir	38	46	Yes	Yes	6427.39	0.0034854
	262	36.306	73.511	15.902	58	124	filtered	239.138	1763.14	128.725	128.725	16	1R-4_Cycle\	Stitch_A01_G005.oir	7	11	No	Yes	6427.39	0.00564864		262	33.989	60.455	61.895	17	255	filtered	627	600	129	129	26	20210612_CD31-FAT_TdT_TH647_A01_G002_0001.oir	38	46	No	Yes	6427.39	0.00528815
	263	391.259	113.584	57.002	64	255	filtered	191.138	327.138	128.725	128.725	20	1R-4_Cycle\	Stitch_A01_G005.oir	7	11	No	Yes	6427.39	0.0608737		263	35.92	46.086	22.166	25	167	filtered	308	44	129	129	81	20210612_CD31-FAT_TdT_TH647_A01_G002_0001.oir	47	55	Yes	Yes	6427.39	0.00558858
	264	348.001	127.118	49.307	79	255	filtered	1151.14	1775.14	128.725	128.725	17	1R-4_Cycle\	Stitch_A01_G005.oir	7	11	No	Yes	6427.39	0.0541435		264	196.981	86.175	67.824	20	255	filtered	175	536	129	129	40	20210612_CD31-FAT_TdT_TH647_A01_G002_0001.oir	47	55	Yes	Yes	6427.39	0.0306471
	265	44.804	62.362	26.906	42	177	filtered	1679.14	635.139	128.725	128.725	18	1R-4_Cycle\	Stitch_A01_G006.oir	1	5	No	Yes	6427.39	0.00697079		265	71.068	81.076	75.695	23	255	filtered	548	725	129	129	57	20210612_CD31-FAT_TdT_TH647_A01_G002_0001.oir	47	55	Yes	Yes	6427.39	0.0110571
	266	15.45	41.1	13.978	31	110	filtered	1691.14	1175.14	128.725	128.725	16	1R-4_Cycle\	Stitch_A01_G006.oir	1	5	No	Yes	6427.39	0.00240378		266	130.935	44.053	38.168	18	255	filtered	77	79	129	129	52	20210612_CD31-FAT_TdT_TH647_A01_G002_0001.oir	56	64	Yes	Yes	6427.39	0.0203714
	267	20.857	48.278	16.25	33	107	filtered	231.138	1107.14	128.725	128.725	15	1R-4_Cycle\	Stitch_A01_G006.oir	1	5	No	Yes	6427.39	0.00324502		267	31.672	47.805	22.458	25	122	filtered	328	77	129	129	36	20210612_CD31-FAT_TdT_TH647_A01_G002_0001.oir	56	64	Yes	Yes	6427.39	0.00492766
	268	203.934	125.561	48.205	81	255	filtered	1751.64	103.638	128.725	128.725	17	1R-4_Cycle\	Stitch_A01_G006.oir	7	11	No	Yes	6427.39	0.0317289		268	66.433	82.36	67.188	20	255	filtered	605	443	129	129	53	20210612_CD31-FAT_TdT_TH647_A01_G002_0001.oir	56	64	Yes	Yes	6427.39	0.0103359
	269	120.893	134.665	46.235	90	255	filtered	1011.14	95.138	128.725	128.725	16	1R-4_Cycle\	Stitch_A01_G006.oir	7	11	No	Yes	6427.39	0.018809		269	30.127	55.808	49.092	17	255	filtered	140	553	129	129	41	20210612_CD31-FAT_TdT_TH647_A01_G002_0001.oir	56	64	Yes	Yes	6427.39	0.00468729
	270	123.596	79.713	43.966	51	255	filtered	1115.14	663.139	128.725	128.725	16	1R-4_Cycle\	Stitch_A01_G006.oir	7	11	No	Yes	6427.39	0.0192296		270	28.968	43.867	35.297	20	255	filtered	400	655	129	129	41	20210612_CD31-FAT_TdT_TH647_A01_G002_0001.oir	56	64	Yes	Yes	6427.39	0.00450696
	271	40.555	116.143	46.948	71	255	filtered	971.14	1131.14	128.725	128.725	17	1R-4_Cycle\	Stitch_A01_G006.oir	7	11	No	Yes	6427.39	0.00630972		271	267.663	83.965	84.981	12	255	filtered	537	785	129	129	82	20210612_CD31-FAT_TdT_TH647_A01_G002_0001.oir	56	64	Yes	Yes	6427.39	0.0416441
	272	74.93	94.608	35.979	66	255	filtered	975.14	551.139	128.725	128.725	16	1R-4_Cycle\	Stitch_A01_G006.oir	7	11	No	Yes	6427.39	0.0116579		272	22.788	35.746	21.825	18	120	filtered	301	59	129	129	47	20210612_CD31-FAT_TdT_TH647_A01_G002_0001.oir	66	74	Yes	Yes	6427.39	0.00354545
	273	66.433	86.576	25.837	68	255	filtered	163.138	23.138	128.725	128.725	17	1R-4_Cycle\	Stitch_A01_G006.oir	7	11	No	Yes	6427.39	0.0103359		273	110.85	83.498	76.098	22	255	filtered	559	424	129	129	69	20210612_CD31-FAT_TdT_TH647_A01_G002_0001.oir	66	74	Yes	Yes	6427.39	0.0172465
	274	66.819	35.96	9.542	26	97	filtered	1531.14	687.139	128.725	128.725	15	2R-1_Cycle\	Stitch_A01_G001.oir	3	7	No	Yes	6427.39	0.010396		274	41.327	53.15	35.788	20	156	filtered	332	581	129	129	50	20210612_CD31-FAT_TdT_TH647_A01_G002_0001.oir	66	74	Yes	Yes	6427.39	0.00642983
	275	61.412	32.252	10.263	24	86	filtered	951.14	507.139	128.725	128.725	15	2R-1_Cycle\	Stitch_A01_G001.oir	3	7	No	Yes	6427.39	0.00955474		275	137.115	84.2	81.071	14	255	filtered	657	713	129	129	41	20210612_CD31-FAT_TdT_TH647_A01_G002_0001.oir	66	74	Yes	Yes	6427.39	0.0213329
	276	33.216	95.058	38.445	62	255	filtered	1379.64	207.638	128.725	128.725	17	2R-1_Cycle\	Stitch_A01_G001.oir	9	13	No	Yes	6427.39	0.00516788		276	116.258	84.671	75.774	22	255	filtered	757	469	129	129	52	20210612_CD31-FAT_TdT_TH647_A01_G002_0001.oir	75	83	Yes	Yes	6427.39	0.0180879
	277	49.825	83.953	39.003	51	253	filtered	1395.14	819.139	128.725	128.725	16	2R-1_Cycle\	Stitch_A01_G001.oir	9	13	No	Yes	6427.39	0.00775198		277	164.924	97.4	66.312	29	255	filtered	407	644	129	129	54	20210612_CD31-FAT_TdT_TH647_A01_G002_0001.oir	75	83	Yes	Yes	6427.39	0.0256596
	278	53.687	109.604	33.656	75	245	filtered	887.14	1383.14	128.725	128.725	16	2R-1_Cycle\	Stitch_A01_G001.oir	9	13	No	Yes	6427.39	0.00835285		278	151.019	85.529	70.166	17	255	filtered	631	665	129	129	34	20210612_CD31-FAT_TdT_TH647_A01_G002_0001.oir	75	83	Yes	Yes	6427.39	0.0234962
	279	60.639	71.14	23.827	51	208	filtered	847.139	523.139	128.725	128.725	15	2R-1_Cycle\	Stitch_A01_G001.oir	9	13	No	Yes	6427.39	0.00943447		279	90.766	80.149	71.93	20	255	filtered	464	757	129	129	40	20210612_CD31-FAT_TdT_TH647_A01_G002_0001.oir	75	83	Yes	Yes	6427.39	0.0141218
	280	99.649	81.721	26.291	58	239	filtered	323.138	1199.14	128.725	128.725	17	2R-1_Cycle\	Stitch_A01_G001.oir	9	13	No	Yes	6427.39	0.0155038		280	61.026	25.525	12.507	13	96	filtered	632	836	129	129	21	20210612_CD31-FAT_TdT_TH647_A01_G002_0001.oir	75	83	No	Yes	6427.39	0.00949468
	281	22.016	96.193	34.211	68	245	filtered	215.138	1631.14	128.725	128.725	18	2R-1_Cycle\	Stitch_A01_G001.oir	9	13	No	Yes	6427.39	0.00342534		281	31.285	91.901	47.382	43	255	filtered	340	623	129	129	46	20210612_CD31-FAT_TdT_TH647_A01_G002_0001.oir	84	92	Yes	Yes	6427.39	0.00486745
	282	15.836	53.951	15.297	40	119	filtered	95.138	103.138	128.725	128.725	16	2R-1_Cycle\	Stitch_A01_G001.oir	9	13	No	Yes	6427.39	0.00246383		282	52.528	40.581	36.228	13	249	filtered	777	792	129	129	56	20210612_CD31-FAT_TdT_TH647_A01_G002_0001.oir	84	92	Yes	Yes	6427.39	0.00817253
	283	89.607	111.147	40.358	77	255	filtered	531.139	607.139	128.725	128.725	16	2R-1_Cycle\	Stitch_A01_G001.oir	9	13	No	Yes	6427.39	0.0139414		283	117.803	75.121	86.852	14	255	filtered	327	609	129	129	38	20210612_CD31-FAT_TdT_TH647_A01_G002_0001.oir	94	102	Yes	Yes	6427.39	0.0183283
	284	34.375	112.022	54.187	67	255	filtered	847.139	1735.14	128.725	128.725	15	2R-1_Cycle\	Stitch_A01_G001.oir	9	13	No	Yes	6427.39	0.00534821		284	64.116	47.5	20.454	24	108	filtered	520	201	129	129	26	20210612_CD31-FAT_TdT_TH647_A01_G003_0001.oir	0	8	No	Yes	6427.39	0.00997544
	285	41.714	67.472	16.852	51	131	filtered	1735.64	527.639	128.725	128.725	23	2R-1_Cycle\	Stitch_A01_G002.oir	10	14	No	Yes	6427.39	0.00649004		285	17.767	33.804	21.576	22	118	filtered	164	179	129	129	59	20210612_CD31-FAT_TdT_TH647_A01_G003_0001.oir	102	110	Yes	Yes	6427.39	0.00276426
	286	50.983	53.803	11.554	42	115	filtered	1275.14	911.14	128.725	128.725	17	2R-1_Cycle\	Stitch_A01_G002.oir	10	14	No	Yes	6427.39	0.00793215		286	115.871	78.527	69.656	28	255	filtered	171	485	129	129	118	20210612_CD31-FAT_TdT_TH647_A01_G003_0001.oir	102	110	Yes	Yes	6427.39	0.0180277
	287	64.502	71.677	20.424	53	182	filtered	675.139	847.139	128.725	128.725	17	2R-1_Cycle\	Stitch_A01_G002.oir	10	14	No	Yes	6427.39	0.0100355		287	20.857	49.407	31.315	24	154	filtered	559	611	129	129	40	20210612_CD31-FAT_TdT_TH647_A01_G003_0001.oir	102	110	Yes	Yes	6427.39	0.00324502
	288	62.571	100.08	39.27	65	255	filtered	287.138	1475.14	128.725	128.725	27	2R-1_Cycle\	Stitch_A01_G002.oir	10	14	No	Yes	6427.39	0.00973506		288	42.872	62.243	35.473	32	255	filtered	315	400	129	129	63	20210612_CD31-FAT_TdT_TH647_A01_G003_0001.oir	110	118	Yes	Yes	6427.39	0.00667021
	289	17.767	99.739	34.811	69	229	filtered	263.138	1055.14	128.725	128.725	16	2R-1_Cycle\	Stitch_A01_G002.oir	10	14	No	Yes	6427.39	0.00276426		289	54.846	58.218	54.026	20	255	filtered	309	608	129	129	52	20210612_CD31-FAT_TdT_TH647_A01_G003_0001.oir	110	118	Yes	Yes	6427.39	0.00853317
	290	55.618	92.847	29.26	67	255	filtered	67.138	715.139	128.725	128.725	19	2R-1_Cycle\	Stitch_A01_G002.oir	10	14	No	Yes	6427.39	0.00865328		290	812.645	96.509	84.786	14	255	filtered	575	596	129	129	29	20210612_CD31-FAT_TdT_TH647_A01_G003_0001.oir	110	118	No	Yes	6427.39	0.126435
	291	25.878	50.582	31.254	35	212	filtered	411.138	139.138	128.725	128.725	26	2R-1_Cycle\	Stitch_A01_G002.oir	10	14	No	Yes	6427.39	0.00402621		291	111.623	90.696	72.391	27	255	filtered	643	815	129	129	32	20210612_CD31-FAT_TdT_TH647_A01_G003_0001.oir	110	118	Yes	Yes	6427.39	0.0173668
	292	27.037	61.329	16.853	44	114	filtered	1115.14	355.138	128.725	128.725	20	2R-1_Cycle\	Stitch_A01_G002.oir	10	14	No	Yes	6427.39	0.00420653		292	373.878	85.18	75.636	20	255	filtered	100	632	129	129	51	20210612_CD31-FAT_TdT_TH647_A01_G003_0001.oir	118	126	Yes	Yes	6427.39	0.0581695
	293	32.444	53.476	15.177	41	116	filtered	1239.14	83.138	128.725	128.725	25	2R-1_Cycle\	Stitch_A01_G002.oir	10	14	No	Yes	6427.39	0.00504777		293	456.92	88.959	82.033	18	255	filtered	532	576	129	129	43	20210612_CD31-FAT_TdT_TH647_A01_G003_0001.oir	118	126	Yes	Yes	6427.39	0.0710895
	294	20.857	51.519	21.813	35	158	filtered	619.139	287.138	128.725	128.725	14	2R-1_Cycle\	Stitch_A01_G002.oir	4	8	No	Yes	6427.39	0.00324502		294	25.105	43.646	20.547	27	131	filtered	416	812	129	129	67	20210612_CD31-FAT_TdT_TH647_A01_G003_0001.oir	118	126	Yes	Yes	6427.39	0.00390594
	295	117.416	52.783	12.582	39	115	filtered	47.138	63.138	128.725	128.725	19	2R-1_Cycle\	Stitch_A01_G002.oir	4	8	No	Yes	6427.39	0.0182681		295	101.967	81.898	62.794	26	255	filtered	104	567	129	129	42	20210612_CD31-FAT_TdT_TH647_A01_G003_0001.oir	127	135	Yes	Yes	6427.39	0.0158645
	296	32.444	39.512	11.127	29	83	filtered	7.138	367.138	128.725	128.725	15	2R-1_Cycle\	Stitch_A01_G003.oir	2	6	No	Yes	6427.39	0.00504777		296	86.517	84.388	59.492	24	255	filtered	331	524	129	129	30	20210612_CD31-FAT_TdT_TH647_A01_G003_0001.oir	127	135	No	Yes	6427.39	0.0134607
	297	95.401	109.348	50.571	58	255	filtered	379.138	1699.14	128.725	128.725	16	2R-1_Cycle\	Stitch_A01_G003.oir	2	6	No	Yes	6427.39	0.0148429		297	72.999	75.688	85.298	11	255	filtered	795	659	129	129	29	20210612_CD31-FAT_TdT_TH647_A01_G003_0001.oir	127	135	No	Yes	6427.39	0.0113575
	298	13.518	55.914	18.254	38	108	filtered	1775.64	555.639	128.725	128.725	18	2R-1_Cycle\	Stitch_A01_G003.oir	8	12	No	Yes	6427.39	0.00210319		298	39.01	77.723	60.548	23	255	filtered	165	781	129	129	67	20210612_CD31-FAT_TdT_TH647_A01_G003_0001.oir	127	135	Yes	Yes	6427.39	0.00606934
	299	41.714	112.991	49.981	68	255	filtered	1243.14	115.138	128.725	128.725	19	2R-1_Cycle\	Stitch_A01_G003.oir	8	12	No	Yes	6427.39	0.00649004		299	122.437	72.196	77.115	16	255	filtered	129	569	129	129	30	20210612_CD31-FAT_TdT_TH647_A01_G003_0001.oir	135	143	No	Yes	6427.39	0.0190493
	300	59.094	70.667	25.931	45	195	filtered	871.139	759.139	128.725	128.725	17	2R-1_Cycle\	Stitch_A01_G003.oir	8	12	No	Yes	6427.39	0.00919409		300	30.899	72.15	42.502	30	204	filtered	541	609	129	129	31	20210612_CD31-FAT_TdT_TH647_A01_G003_0001.oir	135	143	Yes	Yes	6427.39	0.0048074
	301	33.989	102.511	34.405	68	245	filtered	1539.14	899.14	128.725	128.725	19	2R-1_Cycle\	Stitch_A01_G003.oir	8	12	No	Yes	6427.39	0.00528815		301	50.211	76.008	64.22	22	255	filtered	236	776	129	129	56	20210612_CD31-FAT_TdT_TH647_A01_G003_0001.oir	135	143	Yes	Yes	6427.39	0.00781204
	302	62.571	96.611	49.856	54	255	filtered	803.139	1591.14	128.725	128.725	22	2R-1_Cycle\	Stitch_A01_G003.oir	8	12	No	Yes	6427.39	0.00973506		302	107.76	73.452	75.504	20	255	filtered	345	128	129	129	99	20210612_CD31-FAT_TdT_TH647_A01_G003_0001.oir	144	152	Yes	Yes	6427.39	0.0167658
	303	42.486	91.182	36.133	55	226	filtered	683.139	107.138	128.725	128.725	18	2R-1_Cycle\	Stitch_A01_G003.oir	8	12	No	Yes	6427.39	0.00661015		303	99.649	91.62	78.99	20	255	filtered	551	325	129	129	89	20210612_CD31-FAT_TdT_TH647_A01_G003_0001.oir	144	152	Yes	Yes	6427.39	0.0155038
	304	40.555	81.19	30.517	58	255	filtered	1023.64	107.638	128.725	128.725	18	2R-1_Cycle\	Stitch_A01_G004.oir	10	14	No	Yes	6427.39	0.00630972		304	40.555	74.419	74.29	19	255	filtered	135	360	129	129	67	20210612_CD31-FAT_TdT_TH647_A01_G003_0001.oir	144	152	Yes	Yes	6427.39	0.00630972
	305	61.798	84.775	34.731	55	214	filtered	243.138	91.138	128.725	128.725	19	2R-1_Cycle\	Stitch_A01_G004.oir	10	14	No	Yes	6427.39	0.00961479		305	20.471	87.34	71.745	25	255	filtered	95	533	129	129	48	20210612_CD31-FAT_TdT_TH647_A01_G003_0001.oir	144	152	Yes	Yes	6427.39	0.00318496
	306	22.402	55	14.053	40	94	filtered	323.138	667.139	128.725	128.725	18	2R-1_Cycle\	Stitch_A01_G004.oir	10	14	No	Yes	6427.39	0.0034854		306	142.136	86.196	55.64	38	255	filtered	293	725	129	129	33	20210612_CD31-FAT_TdT_TH647_A01_G003_0001.oir	144	152	Yes	Yes	6427.39	0.0221141
	307	49.438	111.062	48.574	70	255	filtered	1455.14	667.139	128.725	128.725	20	2R-1_Cycle\	Stitch_A01_G004.oir	10	14	No	Yes	6427.39	0.00769177		307	464.644	65.887	68.474	18	255	filtered	381	135	129	129	91	20210612_CD31-FAT_TdT_TH647_A01_G003_0001.oir	152	160	Yes	Yes	6427.39	0.0722913
	308	68.75	58.303	16.169	44	144	filtered	459.139	1655.14	128.725	128.725	18	2R-1_Cycle\	Stitch_A01_G004.oir	10	14	No	Yes	6427.39	0.0106964		308	105.829	75.77	70.267	20	255	filtered	561	348	129	129	68	20210612_CD31-FAT_TdT_TH647_A01_G003_0001.oir	152	160	Yes	Yes	6427.39	0.0164653
	309	61.026	82.519	30.594	55	203	filtered	1075.14	1723.14	128.725	128.725	17	2R-1_Cycle\	Stitch_A01_G004.oir	10	14	No	Yes	6427.39	0.00949468		309	40.941	95.783	62.791	36	255	filtered	45	620	129	129	71	20210612_CD31-FAT_TdT_TH647_A01_G003_0001.oir	152	160	Yes	Yes	6427.39	0.00636977
	310	58.708	97.112	27.416	68	214	filtered	163.138	1167.14	128.725	128.725	26	2R-1_Cycle\	Stitch_A01_G004.oir	10	14	No	Yes	6427.39	0.00913404		310	184.622	76.651	61.248	23	255	filtered	325	300	129	129	45	20210612_CD31-FAT_TdT_TH647_A01_G003_0001.oir	161	169	Yes	Yes	6427.39	0.0287243
	311	221.701	128.139	48.052	79	255	filtered	1335.14	891.14	128.725	128.725	18	2R-1_Cycle\	Stitch_A01_G004.oir	10	14	No	Yes	6427.39	0.0344932		311	274.229	83.011	76.1	17	255	filtered	493	377	129	129	57	20210612_CD31-FAT_TdT_TH647_A01_G003_0001.oir	161	169	Yes	Yes	6427.39	0.0426657
	312	49.438	39.703	14.496	22	89	filtered	1183.64	99.638	128.725	128.725	14	2R-1_Cycle\	Stitch_A01_G004.oir	4	8	No	Yes	6427.39	0.00769177		312	79.565	72.471	64.001	21	255	filtered	97	127	129	129	57	20210612_CD31-FAT_TdT_TH647_A01_G003_0001.oir	169	177	Yes	Yes	6427.39	0.0123791
	313	23.174	46.6	14.333	33	109	filtered	1535.14	819.139	128.725	128.725	15	2R-1_Cycle\	Stitch_A01_G004.oir	4	8	No	Yes	6427.39	0.00360551		313	31.672	76.293	70.227	15	255	filtered	333	135	129	129	46	20210612_CD31-FAT_TdT_TH647_A01_G003_0001.oir	169	177	Yes	Yes	6427.39	0.00492766
	314	41.714	66.593	31.903	34	199	filtered	63.638	191.638	128.725	128.725	14	2R-2_Cycle\	Stitch_A01_G001.oir	2	6	No	Yes	6427.39	0.00649004		314	89.221	81.771	67.56	22	255	filtered	328	360	129	129	50	20210612_CD31-FAT_TdT_TH647_A01_G003_0001.oir	169	177	Yes	Yes	6427.39	0.0138814
	315	272.684	40.701	16.314	22	160	filtered	1115.14	1723.14	128.725	128.725	15	2R-2_Cycle\	Stitch_A01_G001.oir	2	6	No	Yes	6427.39	0.0424253		315	115.099	84.131	64.896	26	255	filtered	489	401	129	129	32	20210612_CD31-FAT_TdT_TH647_A01_G003_0001.oir	17	25	Yes	Yes	6427.39	0.0179076
	316	27.037	36.057	17.073	23	106	filtered	1191.14	127.138	128.725	128.725	14	2R-2_Cycle\	Stitch_A01_G001.oir	2	6	No	Yes	6427.39	0.00420653		316	105.057	68.449	63.611	20	255	filtered	289	132	129	129	40	20210612_CD31-FAT_TdT_TH647_A01_G003_0001.oir	186	194	Yes	Yes	6427.39	0.0163452
	317	67.592	72.96	21.01	51	170	filtered	99.638	47.638	128.725	128.725	18	2R-2_Cycle\	Stitch_A01_G001.oir	8	12	No	Yes	6427.39	0.0105162		317	50.597	80.817	65.337	27	255	filtered	151	147	129	129	54	20210612_CD31-FAT_TdT_TH647_A01_G003_0001.oir	195	203	Yes	Yes	6427.39	0.00787209
	318	107.76	135.427	40.707	93	255	filtered	435.139	911.14	128.725	128.725	18	2R-2_Cycle\	Stitch_A01_G001.oir	8	12	No	Yes	6427.39	0.0167658		318	174.966	69.587	61.916	19	255	filtered	368	111	129	129	36	20210612_CD31-FAT_TdT_TH647_A01_G003_0001.oir	195	203	Yes	Yes	6427.39	0.0272219
	319	161.448	121.282	43.841	81	255	filtered	75.138	1295.14	128.725	128.725	17	2R-2_Cycle\	Stitch_A01_G001.oir	8	12	No	Yes	6427.39	0.0251188		319	20.857	74.093	72.038	28	255	filtered	60	364	129	129	53	20210612_CD31-FAT_TdT_TH647_A01_G003_0001.oir	195	203	Yes	Yes	6427.39	0.00324502
	320	143.681	125.546	46.431	80	255	filtered	599.139	1607.14	128.725	128.725	19	2R-2_Cycle\	Stitch_A01_G001.oir	8	12	No	Yes	6427.39	0.0223545		320	242.558	89.177	71.202	22	255	filtered	197	148	129	129	50	20210612_CD31-FAT_TdT_TH647_A01_G003_0001.oir	203	211	Yes	Yes	6427.39	0.0377382
	321	136.342	91.643	29.083	61	248	filtered	1131.14	735.139	128.725	128.725	29	2R-2_Cycle\	Stitch_A01_G001.oir	8	12	No	Yes	6427.39	0.0212127		321	8.883	17.565	21.96	11	118	filtered	413	83	129	129	50	20210612_CD31-FAT_TdT_TH647_A01_G003_0001.oir	203	211	Yes	Yes	6427.39	0.00138205
	322	70.682	61.126	30.178	35	216	filtered	1283.14	55.138	128.725	128.725	17	2R-2_Cycle\	Stitch_A01_G001.oir	8	12	No	Yes	6427.39	0.010997		322	49.052	52.071	49.457	16	255	filtered	168	60	129	129	32	20210612_CD31-FAT_TdT_TH647_A01_G003_0001.oir	220	228	Yes	Yes	6427.39	0.00763172
	323	133.638	108.402	45.972	66	255	filtered	1747.14	767.139	128.725	128.725	23	2R-2_Cycle\	Stitch_A01_G001.oir	8	12	No	Yes	6427.39	0.020792		323	54.073	106.907	69.944	32	255	filtered	137	136	129	129	43	20210612_CD31-FAT_TdT_TH647_A01_G003_0001.oir	25	33	Yes	Yes	6427.39	0.0084129
	324	88.835	75.726	23.298	53	235	filtered	671.139	87.138	128.725	128.725	19	2R-2_Cycle\	Stitch_A01_G001.oir	8	12	No	Yes	6427.39	0.0138213		324	41.327	40.542	26.821	13	130	filtered	85	555	129	129	32	20210612_CD31-FAT_TdT_TH647_A01_G003_0001.oir	25	33	Yes	Yes	6427.39	0.00642983
	325	80.338	95.798	36.146	61	255	filtered	399.638	531.639	128.725	128.725	17	2R-2_Cycle\	Stitch_A01_G002.oir	10	14	No	Yes	6427.39	0.0124993		325	156.426	77.842	79.972	14	255	filtered	140	128	129	129	36	20210612_CD31-FAT_TdT_TH647_A01_G003_0001.oir	34	42	Yes	Yes	6427.39	0.0243374
	326	167.627	130.926	48.434	78	255	filtered	135.138	1195.14	128.725	128.725	19	2R-2_Cycle\	Stitch_A01_G002.oir	10	14	No	Yes	6427.39	0.0260801		326	17.767	51.761	66.165	12	255	filtered	652	388	129	129	25	20210612_CD31-FAT_TdT_TH647_A01_G003_0001.oir	34	42	No	Yes	6427.39	0.00276426
	327	43.645	59.451	19.98	45	162	filtered	911.14	1667.14	128.725	128.725	19	2R-2_Cycle\	Stitch_A01_G002.oir	10	14	No	Yes	6427.39	0.00679047		327	44.031	57.202	39.448	24	210	filtered	125	547	129	129	28	20210612_CD31-FAT_TdT_TH647_A01_G003_0001.oir	34	42	No	Yes	6427.39	0.00685053
	328	54.073	97.364	51.026	51	255	filtered	787.139	1167.14	128.725	128.725	22	2R-2_Cycle\	Stitch_A01_G002.oir	10	14	No	Yes	6427.39	0.0084129		328	84.2	74.009	59.97	22	255	filtered	144	136	129	129	53	20210612_CD31-FAT_TdT_TH647_A01_G003_0001.oir	42	50	Yes	Yes	6427.39	0.0131002
	329	32.83	65.729	27.226	40	146	filtered	1075.14	643.139	128.725	128.725	18	2R-2_Cycle\	Stitch_A01_G002.oir	10	14	No	Yes	6427.39	0.00510783		329	13.132	52.235	42.66	18	209	filtered	355	136	129	129	42	20210612_CD31-FAT_TdT_TH647_A01_G003_0001.oir	42	50	Yes	Yes	6427.39	0.00204313
	330	78.406	91.552	37.096	56	217	filtered	923.14	119.138	128.725	128.725	17	2R-2_Cycle\	Stitch_A01_G002.oir	10	14	No	Yes	6427.39	0.0121987		330	6.566	37.294	30.583	17	117	filtered	355	331	129	129	59	20210612_CD31-FAT_TdT_TH647_A01_G003_0001.oir	42	50	Yes	Yes	6427.39	0.00102157
	331	112.009	88.131	43.32	56	255	filtered	1607.14	455.139	128.725	128.725	30	2R-2_Cycle\	Stitch_A01_G002.oir	10	14	No	Yes	6427.39	0.0174268		331	167.241	74.647	60.041	24	255	filtered	533	539	129	129	31	20210612_CD31-FAT_TdT_TH647_A01_G003_0001.oir	42	50	Yes	Yes	6427.39	0.0260201
	332	20.857	57.315	26.878	37	173	filtered	1519.14	1747.14	128.725	128.725	30	2R-2_Cycle\	Stitch_A01_G002.oir	10	14	No	Yes	6427.39	0.00324502		332	429.883	81.326	87.782	11	255	filtered	331	115	129	129	44	20210612_CD31-FAT_TdT_TH647_A01_G003_0001.oir	51	59	Yes	Yes	6427.39	0.066883
	333	99.263	31.354	7.866	24	81	filtered	887.64	115.638	128.725	128.725	13	2R-2_Cycle\	Stitch_A01_G002.oir	4	8	No	Yes	6427.39	0.0154438		333	18.539	40.125	28.643	22	156	filtered	776	339	129	129	74	20210612_CD31-FAT_TdT_TH647_A01_G003_0001.oir	51	59	Yes	Yes	6427.39	0.00288438
	334	39.783	50.748	16.738	30	83	filtered	375.138	91.138	128.725	128.725	14	2R-2_Cycle\	Stitch_A01_G002.oir	4	8	No	Yes	6427.39	0.00618961		334	297.79	82.885	82.186	14	255	filtered	591	559	129	129	34	20210612_CD31-FAT_TdT_TH647_A01_G003_0001.oir	51	59	Yes	Yes	6427.39	0.0463314
	335	45.576	85.059	36.859	56	255	filtered	531.639	1507.64	128.725	128.725	15	2R-2_Cycle\	Stitch_A01_G003.oir	10	14	No	Yes	6427.39	0.00709091		335	41.327	67.748	48.231	26	255	filtered	761	335	129	129	48	20210612_CD31-FAT_TdT_TH647_A01_G003_0001.oir	59	67	Yes	Yes	6427.39	0.00642983
	336	185.781	104.133	46.574	64	255	filtered	1275.14	1699.14	128.725	128.725	15	2R-2_Cycle\	Stitch_A01_G003.oir	10	14	No	Yes	6427.39	0.0289046		336	299.721	97.527	72.727	25	255	filtered	325	583	129	129	34	20210612_CD31-FAT_TdT_TH647_A01_G003_0001.oir	59	67	Yes	Yes	6427.39	0.0466319
	337	100.808	94.004	39.08	61	255	filtered	1107.14	995.14	128.725	128.725	16	2R-2_Cycle\	Stitch_A01_G003.oir	10	14	No	Yes	6427.39	0.0156841		337	76.089	77.873	81.849	13	255	filtered	559	585	129	129	27	20210612_CD31-FAT_TdT_TH647_A01_G003_0001.oir	59	67	No	Yes	6427.39	0.0118382
	338	152.178	80.878	26.019	56	214	filtered	55.138	967.14	128.725	128.725	17	2R-2_Cycle\	Stitch_A01_G003.oir	10	14	No	Yes	6427.39	0.0236765		338	374.651	93.221	77.765	14	255	filtered	89	788	129	129	29	20210612_CD31-FAT_TdT_TH647_A01_G003_0001.oir	59	67	No	Yes	6427.39	0.0582898
	339	307.446	106.095	46.537	66	255	filtered	515.139	1159.14	128.725	128.725	19	2R-2_Cycle\	Stitch_A01_G003.oir	10	14	No	Yes	6427.39	0.0478337		339	213.59	99.078	82.189	14	255	filtered	311	93	129	129	44	20210612_CD31-FAT_TdT_TH647_A01_G003_0001.oir	68	76	Yes	Yes	6427.39	0.0332312
	340	60.639	98.885	47.829	60	255	filtered	483.139	1763.14	128.725	128.725	15	2R-2_Cycle\	Stitch_A01_G003.oir	10	14	No	Yes	6427.39	0.00943447		340	202.003	76.53	72.3	16	255	filtered	763	325	129	129	36	20210612_CD31-FAT_TdT_TH647_A01_G003_0001.oir	68	76	Yes	Yes	6427.39	0.0314285
	341	218.997	107.564	33.891	77	255	filtered	315.138	383.138	128.725	128.725	17	2R-2_Cycle\	Stitch_A01_G003.oir	10	14	No	Yes	6427.39	0.0340725		341	568.156	89.648	74.599	20	255	filtered	344	324	129	129	59	20210612_CD31-FAT_TdT_TH647_A01_G003_0001.oir	68	76	Yes	Yes	6427.39	0.0883961
	342	34.761	111.9	37.345	76	255	filtered	983.14	483.139	128.725	128.725	16	2R-2_Cycle\	Stitch_A01_G003.oir	10	14	No	Yes	6427.39	0.00540826		342	47.121	53.869	20.64	31	127	filtered	331	509	129	129	72	20210612_CD31-FAT_TdT_TH647_A01_G003_0001.oir	68	76	Yes	Yes	6427.39	0.00733128
	343	57.549	74.107	20.649	53	173	filtered	1711.14	523.139	128.725	128.725	17	2R-2_Cycle\	Stitch_A01_G003.oir	10	14	No	Yes	6427.39	0.00895371		343	67.978	86.795	70.802	26	255	filtered	588	517	129	129	44	20210612_CD31-FAT_TdT_TH647_A01_G003_0001.oir	68	76	Yes	Yes	6427.39	0.0105763
	344	134.797	95.209	45.444	59	255	filtered	1791.14	1663.14	128.725	128.725	16	2R-2_Cycle\	Stitch_A01_G003.oir	10	14	No	Yes	6427.39	0.0209723		344	548.458	93.123	84.516	11	255	filtered	340	157	129	129	19	20210612_CD31-FAT_TdT_TH647_A01_G003_0001.oir	76	84	No	Yes	6427.39	0.0853314
	345	200.458	92.189	57.435	45	255	filtered	267.638	567.639	128.725	128.725	26	2R-2_Cycle\	Stitch_A01_G004.oir	11	15	No	Yes	6427.39	0.0311881		345	106.988	88.852	67.643	27	255	filtered	787	356	129	129	33	20210612_CD31-FAT_TdT_TH647_A01_G003_0001.oir	76	84	Yes	Yes	6427.39	0.0166456
	346	38.238	49.717	16.072	36	135	filtered	59.138	1151.14	128.725	128.725	17	2R-2_Cycle\	Stitch_A01_G004.oir	11	15	No	Yes	6427.39	0.00594923		346	459.623	79.885	81.668	19	255	filtered	349	380	129	129	61	20210612_CD31-FAT_TdT_TH647_A01_G003_0001.oir	76	84	Yes	Yes	6427.39	0.0715101
	347	62.184	79.472	31.631	51	212	filtered	271.138	1799.14	128.725	128.725	18	2R-2_Cycle\	Stitch_A01_G004.oir	11	15	No	Yes	6427.39	0.00967485		347	185.781	92.653	80.045	20	255	filtered	344	572	129	129	45	20210612_CD31-FAT_TdT_TH647_A01_G003_0001.oir	76	84	Yes	Yes	6427.39	0.0289046
	348	96.173	146.88	45.539	97	255	filtered	911.14	1571.14	128.725	128.725	17	2R-2_Cycle\	Stitch_A01_G004.oir	11	15	No	Yes	6427.39	0.014963		348	120.893	103.073	92.684	12	255	filtered	319	75	129	129	30	20210612_CD31-FAT_TdT_TH647_A01_G003_0001.oir	8	16	No	Yes	6427.39	0.018809
	349	95.015	135.228	46.693	83	255	filtered	771.139	759.139	128.725	128.725	16	2R-2_Cycle\	Stitch_A01_G004.oir	11	15	No	Yes	6427.39	0.0147828		349	42.486	92.518	61.675	33	255	filtered	307	108	129	129	50	20210612_CD31-FAT_TdT_TH647_A01_G003_0001.oir	85	93	Yes	Yes	6427.39	0.00661015
	350	266.891	96.809	50.234	59	255	filtered	1767.14	303.138	128.725	128.725	16	2R-2_Cycle\	Stitch_A01_G004.oir	11	15	No	Yes	6427.39	0.041524		350	71.068	58.766	54.102	20	255	filtered	709	264	129	129	36	20210612_CD31-FAT_TdT_TH647_A01_G003_0001.oir	85	93	Yes	Yes	6427.39	0.0110571
	351	151.405	90.676	46.473	54	255	filtered	335.138	1303.14	128.725	128.725	14	2R-2_Cycle\	Stitch_A01_G005.oir	3	7	No	Yes	6427.39	0.0235562		351	92.311	76.356	49.94	31	255	filtered	539	364	129	129	23	20210612_CD31-FAT_TdT_TH647_A01_G003_0001.oir	85	93	No	Yes	6427.39	0.0143621
	352	201.23	55.086	24.956	32	227	filtered	655.139	187.138	128.725	128.725	15	2R-2_Cycle\	Stitch_A01_G005.oir	3	7	No	Yes	6427.39	0.0313082		352	39.01	78.149	53.221	30	237	filtered	147	147	129	129	76	20210612_CD31-FAT_TdT_TH647_A01_G003_0001.oir	93	101	Yes	Yes	6427.39	0.00606934
	353	134.411	116.951	42.907	75	255	filtered	183.638	895.64	128.725	128.725	18	2R-2_Cycle\	Stitch_A01_G005.oir	9	13	No	Yes	6427.39	0.0209122		353	149.088	102.192	69.866	31	255	filtered	780	207	129	129	49	20210612_CD31-FAT_TdT_TH647_A01_G003_0001.oir	93	101	Yes	Yes	6427.39	0.0231957
	354	132.866	128.029	46.142	88	255	filtered	95.138	127.138	128.725	128.725	17	2R-2_Cycle\	Stitch_A01_G005.oir	9	13	No	Yes	6427.39	0.0206718		354	48.28	67.504	53.485	33	255	filtered	517	544	129	129	67	20210612_CD31-FAT_TdT_TH647_A01_G003_0001.oir	93	101	Yes	Yes	6427.39	0.00751161
	355	809.941	120.452	48.734	73	255	filtered	779.139	295.138	128.725	128.725	18	2R-2_Cycle\	Stitch_A01_G005.oir	9	13	No	Yes	6427.39	0.126014		355	6.781	116.766	35.102	79	237	filtered	706	169	387	387	87	20210612_CD31-FAT_TdT_TH647_A01_G006_0001.oir	1	9	Yes	Yes	6427.39	0.00105502
	356	195.436	131.595	44.229	89	255	filtered	851.139	755.139	128.725	128.725	17	2R-2_Cycle\	Stitch_A01_G005.oir	9	13	No	Yes	6427.39	0.0304068		356	46.864	43.803	31.294	19	255	filtered	619	751	387	387	55	20210612_CD31-FAT_TdT_TH647_A01_G006_0001.oir	1	9	Yes	Yes	6427.39	0.0072913
	357	142.136	93.875	36.323	63	255	filtered	1127.14	1763.14	128.725	128.725	18	2R-2_Cycle\	Stitch_A01_G005.oir	9	13	No	Yes	6427.39	0.0221141		357	0.129	39.333	43.016	14	89	filtered	1234	1582	387	387	31	20210612_CD31-FAT_TdT_TH647_A01_G006_0001.oir	1	9	Yes	Yes	6427.39	2.00704e-05
	358	61.798	132.787	34.68	99	254	filtered	151.138	1727.14	128.725	128.725	19	2R-2_Cycle\	Stitch_A01_G005.oir	9	13	No	Yes	6427.39	0.00961479		358	2.189	54.471	12.871	38	81	filtered	223	283	387	387	65	20210612_CD31-FAT_TdT_TH647_A01_G006_0001.oir	11	19	Yes	Yes	6427.39	0.000340574
	359	148.315	87.229	53.293	43	255	filtered	1383.14	783.139	128.725	128.725	19	2R-2_Cycle\	Stitch_A01_G005.oir	9	13	No	Yes	6427.39	0.0230755		359	13.99	106.052	34.289	73	244	filtered	778	139	387	387	60	20210612_CD31-FAT_TdT_TH647_A01_G006_0001.oir	11	19	Yes	Yes	6427.39	0.00217662
	360	261.869	114.619	53.155	63	255	filtered	1379.14	307.138	128.725	128.725	18	2R-2_Cycle\	Stitch_A01_G005.oir	9	13	No	Yes	6427.39	0.0407427		360	53.301	68.513	65.582	26	255	filtered	817	592	387	387	65	20210612_CD31-FAT_TdT_TH647_A01_G006_0001.oir	11	19	Yes	Yes	6427.39	0.00829279
	361	28.195	51.233	22.776	29	121	filtered	1279.14	1375.14	128.725	128.725	17	2R-3_Cycle\	Stitch_A01_G001.oir	9	13	No	Yes	6427.39	0.0043867		361	65.145	73.735	55.91	32	255	filtered	754	1069	387	387	82	20210612_CD31-FAT_TdT_TH647_A01_G006_0001.oir	11	19	Yes	Yes	6427.39	0.0101355
	362	15.063	88.897	37.965	55	208	filtered	651.139	655.139	128.725	128.725	16	2R-3_Cycle\	Stitch_A01_G001.oir	9	13	No	Yes	6427.39	0.00234356		362	17.982	68.57	21.125	43	149	filtered	190	349	387	387	68	20210612_CD31-FAT_TdT_TH647_A01_G006_0001.oir	22	30	Yes	Yes	6427.39	0.00279772
	363	27.037	87.971	34.426	56	201	filtered	751.139	183.138	128.725	128.725	16	2R-3_Cycle\	Stitch_A01_G001.oir	9	13	No	Yes	6427.39	0.00420653		363	28.968	95.446	34.202	65	255	filtered	628	259	387	387	39	20210612_CD31-FAT_TdT_TH647_A01_G006_0001.oir	22	30	Yes	Yes	6427.39	0.00450696
	364	96.173	89.751	51.684	46	255	filtered	1491.14	1835.14	128.725	128.725	17	2R-3_Cycle\	Stitch_A01_G001.oir	9	13	No	Yes	6427.39	0.014963		364	13.261	65.155	28.479	28	135	filtered	208	1066	387	387	52	20210612_CD31-FAT_TdT_TH647_A01_G006_0001.oir	22	30	Yes	Yes	6427.39	0.0020632
	365	90.38	39.803	9.555	31	97	filtered	539.139	1155.14	128.725	128.725	14	2R-3_Cycle\	Stitch_A01_G002.oir	3	7	No	Yes	6427.39	0.0140617		365	119.648	98.972	58.757	47	255	filtered	631	1225	387	387	120	20210612_CD31-FAT_TdT_TH647_A01_G006_0001.oir	22	30	Yes	Yes	6427.39	0.0186153
	366	64.502	43.91	13.428	34	117	filtered	351.138	1559.14	128.725	128.725	14	2R-3_Cycle\	Stitch_A01_G002.oir	3	7	No	Yes	6427.39	0.0100355		366	4.163	84.072	20.327	58	140	filtered	937	1507	387	387	54	20210612_CD31-FAT_TdT_TH647_A01_G006_0001.oir	22	30	Yes	Yes	6427.39	0.000647697
	367	15.063	78.41	21.571	55	171	filtered	1747.14	63.138	128.725	128.725	21	2R-3_Cycle\	Stitch_A01_G002.oir	3	7	No	Yes	6427.39	0.00234356		367	3.133	46.274	16.977	26	90	filtered	268	253	387	387	42	20210612_CD31-FAT_TdT_TH647_A01_G006_0001.oir	32	40	Yes	Yes	6427.39	0.000487445
	368	47.507	56.447	16.458	40	115	filtered	999.14	83.138	128.725	128.725	14	2R-3_Cycle\	Stitch_A01_G002.oir	3	7	No	Yes	6427.39	0.00739134		368	11.501	78.433	32.641	47	233	filtered	643	766	387	387	255	20210612_CD31-FAT_TdT_TH647_A01_G006_0001.oir	32	40	Yes	Yes	6427.39	0.00178937
	369	82.655	37.832	18.071	23	120	filtered	1779.14	1299.14	128.725	128.725	14	2R-3_Cycle\	Stitch_A01_G002.oir	3	7	No	Yes	6427.39	0.0128598		369	13.132	97.791	33.388	57	185	filtered	274	1327	387	387	81	20210612_CD31-FAT_TdT_TH647_A01_G006_0001.oir	32	40	Yes	Yes	6427.39	0.00204313
	370	334.096	126.483	49.318	79	255	filtered	959.64	103.638	128.725	128.725	18	2R-3_Cycle\	Stitch_A01_G002.oir	9	13	No	Yes	6427.39	0.0519801		370	5.794	45.044	17.07	25	93	filtered	805	1183	387	387	28	20210612_CD31-FAT_TdT_TH647_A01_G006_0001.oir	32	40	No	Yes	6427.39	0.000901455
	371	485.115	116.088	51.464	66	255	filtered	1015.14	567.139	128.725	128.725	17	2R-3_Cycle\	Stitch_A01_G002.oir	9	13	No	Yes	6427.39	0.0754762		371	13.132	43.81	13.265	28	87	filtered	1012	1504	387	387	36	20210612_CD31-FAT_TdT_TH647_A01_G006_0001.oir	32	40	Yes	Yes	6427.39	0.00204313
	372	168.4	131.158	44.277	89	255	filtered	1551.14	443.139	128.725	128.725	17	2R-3_Cycle\	Stitch_A01_G002.oir	9	13	No	Yes	6427.39	0.0262004		372	29.182	92.6	72.202	19	255	filtered	164	165	194	194	23	20210612_CD31-FAT_TdT_TH647_A01_G007_0001.oir	0	8	No	Yes	6427.39	0.00454026
	373	52.528	128.772	48.092	80	255	filtered	1243.14	1367.14	128.725	128.725	17	2R-3_Cycle\	Stitch_A01_G002.oir	9	13	No	Yes	6427.39	0.00817253		373	6.523	48.211	24.607	14	106	filtered	560	688	194	194	32	20210612_CD31-FAT_TdT_TH647_A01_G007_0001.oir	0	8	Yes	Yes	6427.39	0.00101488
	374	49.438	112.172	29.475	87	255	filtered	1471.14	1847.14	128.725	128.725	18	2R-3_Cycle\	Stitch_A01_G002.oir	9	13	No	Yes	6427.39	0.00769177		374	21.114	73.252	44.4	34	244	filtered	369	105	194	194	19	20210612_CD31-FAT_TdT_TH647_A01_G007_0001.oir	18	26	No	Yes	6427.39	0.003285
	375	225.177	73.873	22.94	54	255	filtered	351.138	1547.14	128.725	128.725	18	2R-3_Cycle\	Stitch_A01_G002.oir	9	13	No	Yes	6427.39	0.035034		375	119.991	75.306	78.538	13	255	filtered	180	382	194	194	41	20210612_CD31-FAT_TdT_TH647_A01_G007_0001.oir	18	26	Yes	Yes	6427.39	0.0186687
	376	189.257	105.545	42.278	69	255	filtered	811.139	1819.14	128.725	128.725	18	2R-3_Cycle\	Stitch_A01_G002.oir	9	13	No	Yes	6427.39	0.0294454		376	6.523	36.895	18.125	19	83	filtered	476	609	194	194	37	20210612_CD31-FAT_TdT_TH647_A01_G007_0001.oir	18	26	Yes	Yes	6427.39	0.00101488
	377	85.359	129.29	43.227	88	255	filtered	683.139	1095.14	128.725	128.725	18	2R-3_Cycle\	Stitch_A01_G002.oir	9	13	No	Yes	6427.39	0.0132805		377	62.485	77.81	70.427	24	255	filtered	717	620	194	194	69	20210612_CD31-FAT_TdT_TH647_A01_G007_0001.oir	18	26	Yes	Yes	6427.39	0.00972168
	378	195.05	70.228	26	47	219	filtered	775.139	1423.14	128.725	128.725	14	2R-3_Cycle\	Stitch_A01_G003.oir	3	7	No	Yes	6427.39	0.0303467		378	32.444	80.429	37.615	43	255	filtered	357	794	194	194	29	20210612_CD31-FAT_TdT_TH647_A01_G007_0001.oir	18	26	No	Yes	6427.39	0.00504777
	379	21.243	75.636	28.172	47	174	filtered	63.138	767.139	128.725	128.725	14	2R-3_Cycle\	Stitch_A01_G003.oir	3	7	No	Yes	6427.39	0.00330508		379	16.308	60.579	29.298	28	180	filtered	282	117	194	194	28	20210612_CD31-FAT_TdT_TH647_A01_G007_0001.oir	27	35	No	Yes	6427.39	0.00253727
	380	59.481	65.312	26.388	40	167	filtered	79.138	43.138	128.725	128.725	13	2R-3_Cycle\	Stitch_A01_G003.oir	3	7	No	Yes	6427.39	0.0092543		380	27.466	36.163	24.888	18	169	filtered	764	354	194	194	41	20210612_CD31-FAT_TdT_TH647_A01_G007_0001.oir	27	35	Yes	Yes	6427.39	0.00427328
	381	44.031	41.053	15.413	21	83	filtered	1067.14	159.138	128.725	128.725	14	2R-3_Cycle\	Stitch_A01_G003.oir	3	7	No	Yes	6427.39	0.00685053		381	91.496	59.627	65.901	19	255	filtered	288	340	194	194	51	20210612_CD31-FAT_TdT_TH647_A01_G007_0001.oir	27	35	Yes	Yes	6427.39	0.0142353
	382	50.983	81.068	53.268	30	255	filtered	1239.14	559.139	128.725	128.725	14	2R-3_Cycle\	Stitch_A01_G003.oir	3	7	No	Yes	6427.39	0.00793215		382	69.351	88.02	54.269	42	255	filtered	292	570	194	194	145	20210612_CD31-FAT_TdT_TH647_A01_G007_0001.oir	27	35	Yes	Yes	6427.39	0.0107899
	383	84.2	65.642	30.149	40	225	filtered	1351.14	971.14	128.725	128.725	14	2R-3_Cycle\	Stitch_A01_G003.oir	3	7	No	Yes	6427.39	0.0131002		383	23.861	72.101	57.151	18	255	filtered	581	577	194	194	46	20210612_CD31-FAT_TdT_TH647_A01_G007_0001.oir	27	35	Yes	Yes	6427.39	0.00371239
	384	116.644	54.947	18.282	35	137	filtered	1815.14	163.138	128.725	128.725	17	2R-3_Cycle\	Stitch_A01_G003.oir	3	7	No	Yes	6427.39	0.018148		384	42.915	53.404	31.631	24	215	filtered	726	788	194	194	50	20210612_CD31-FAT_TdT_TH647_A01_G007_0001.oir	27	35	Yes	Yes	6427.39	0.0066769
	385	43.259	51.482	10.455	41	98	filtered	1811.14	1191.14	128.725	128.725	15	2R-3_Cycle\	Stitch_A01_G003.oir	3	7	No	Yes	6427.39	0.00673042		385	47.207	61.785	38.567	26	226	filtered	550	768	194	194	48	20210612_CD31-FAT_TdT_TH647_A01_G007_0001.oir	27	35	Yes	Yes	6427.39	0.00734466
	386	295.858	103.547	42.239	61	255	filtered	515.639	419.638	128.725	128.725	16	2R-3_Cycle\	Stitch_A01_G003.oir	9	13	No	Yes	6427.39	0.0460308		386	14.42	57.31	36.811	24	200	filtered	448	304	194	194	31	20210612_CD31-FAT_TdT_TH647_A01_G007_0001.oir	36	44	Yes	Yes	6427.39	0.00224352
	387	62.571	68.457	38.048	45	255	filtered	59.138	67.138	128.725	128.725	18	2R-3_Cycle\	Stitch_A01_G003.oir	9	13	No	Yes	6427.39	0.00973506		387	55.79	75.055	53.938	32	255	filtered	714	546	194	194	58	20210612_CD31-FAT_TdT_TH647_A01_G007_0001.oir	36	44	Yes	Yes	6427.39	0.00868004
	388	897.617	106.4	56.31	54	255	filtered	63.138	767.139	128.725	128.725	17	2R-3_Cycle\	Stitch_A01_G003.oir	9	13	No	Yes	6427.39	0.139655		388	27.637	70.261	48.416	27	249	filtered	728	768	194	194	60	20210612_CD31-FAT_TdT_TH647_A01_G007_0001.oir	36	44	Yes	Yes	6427.39	0.00429988
	389	514.469	109.537	54.899	59	255	filtered	1091.14	167.138	128.725	128.725	28	2R-3_Cycle\	Stitch_A01_G003.oir	9	13	No	Yes	6427.39	0.0800432		389	18.883	40.9	22.467	21	162	filtered	318	708	194	194	40	20210612_CD31-FAT_TdT_TH647_A01_G007_0001.oir	36	44	Yes	Yes	6427.39	0.0029379
	390	523.739	118.917	48.763	71	255	filtered	1415.14	855.139	128.725	128.725	16	2R-3_Cycle\	Stitch_A01_G003.oir	9	13	No	Yes	6427.39	0.0814855		390	30.899	70.211	42.45	30	228	filtered	429	362	194	194	64	20210612_CD31-FAT_TdT_TH647_A01_G007_0001.oir	45	53	Yes	Yes	6427.39	0.0048074
	391	86.517	167.679	46.578	117	255	filtered	895.14	1179.14	128.725	128.725	17	2R-3_Cycle\	Stitch_A01_G003.oir	9	13	No	Yes	6427.39	0.0134607		391	14.591	57.871	51.471	22	255	filtered	770	782	194	194	48	20210612_CD31-FAT_TdT_TH647_A01_G007_0001.oir	45	53	Yes	Yes	6427.39	0.00227013
	392	27.423	122.549	43.92	79	255	filtered	455.139	1099.14	128.725	128.725	17	2R-3_Cycle\	Stitch_A01_G003.oir	9	13	No	Yes	6427.39	0.00426659		392	12.875	75.68	29.705	43	162	filtered	764	269	194	194	106	20210612_CD31-FAT_TdT_TH647_A01_G007_0001.oir	54	62	Yes	Yes	6427.39	0.00200315
	393	427.179	112.319	46.718	70	255	filtered	1215.14	575.139	128.725	128.725	16	2R-3_Cycle\	Stitch_A01_G003.oir	9	13	No	Yes	6427.39	0.0664623		393	17.681	50.165	27.422	24	170	filtered	520	318	194	194	28	20210612_CD31-FAT_TdT_TH647_A01_G007_0001.oir	54	62	No	Yes	6427.39	0.00275088
	394	572.405	125.24	46.795	80	255	filtered	1743.14	175.138	128.725	128.725	16	2R-3_Cycle\	Stitch_A01_G003.oir	9	13	No	Yes	6427.39	0.0890572		394	47.722	70.683	54.049	27	255	filtered	534	536	194	194	44	20210612_CD31-FAT_TdT_TH647_A01_G007_0001.oir	54	62	Yes	Yes	6427.39	0.00742479
	395	37.465	33.907	8.392	27	86	filtered	1391.14	455.139	128.725	128.725	14	2R-3_Cycle\	Stitch_A01_G004.oir	2	6	No	Yes	6427.39	0.00582896		395	11.158	57.769	38.851	18	163	filtered	738	564	194	194	36	20210612_CD31-FAT_TdT_TH647_A01_G007_0001.oir	54	62	Yes	Yes	6427.39	0.00173601
	396	51.756	79.104	35.007	52	241	filtered	1043.64	1171.64	128.725	128.725	17	2R-3_Cycle\	Stitch_A01_G004.oir	8	12	No	Yes	6427.39	0.00805242		396	17.338	40.941	15.518	27	108	filtered	732	361	194	194	105	20210612_CD31-FAT_TdT_TH647_A01_G007_0001.oir	63	71	Yes	Yes	6427.39	0.00269752
	397	224.018	117.643	48.663	71	255	filtered	975.14	423.139	128.725	128.725	17	2R-3_Cycle\	Stitch_A01_G004.oir	8	12	No	Yes	6427.39	0.0348537		397	10.471	107.475	71.002	35	255	filtered	277	758	194	194	37	20210612_CD31-FAT_TdT_TH647_A01_G007_0001.oir	63	71	Yes	Yes	6427.39	0.00162912
	398	139.818	99.61	49.302	61	255	filtered	987.14	947.14	128.725	128.725	16	2R-3_Cycle\	Stitch_A01_G004.oir	8	12	No	Yes	6427.39	0.0217535		398	55.618	92.213	62.446	32	255	filtered	285	92	194	194	22	20210612_CD31-FAT_TdT_TH647_A01_G007_0001.oir	9	17	No	Yes	6427.39	0.00865328
	399	64.888	109.792	38.539	75	255	filtered	1491.14	983.14	128.725	128.725	17	2R-3_Cycle\	Stitch_A01_G004.oir	8	12	No	Yes	6427.39	0.0100955		399	7.553	42.705	26.357	19	120	filtered	398	298	194	194	29	20210612_CD31-FAT_TdT_TH647_A01_G007_0001.oir	9	17	No	Yes	6427.39	0.00117513
	400	91.925	122.735	42.689	79	255	filtered	863.139	179.138	128.725	128.725	17	2R-3_Cycle\	Stitch_A01_G004.oir	8	12	No	Yes	6427.39	0.0143021		400	39.654	96.823	72.225	26	255	filtered	346	550	194	194	27	20210612_CD31-FAT_TdT_TH647_A01_G007_0001.oir	9	17	No	Yes	6427.39	0.00616954
	401	31.672	124.195	38.776	84	255	filtered	1527.14	375.138	128.725	128.725	16	2R-3_Cycle\	Stitch_A01_G004.oir	8	12	No	Yes	6427.39	0.00492766		401	8.411	44.633	17.199	24	84	filtered	745	693	194	194	255	20210612_CD31-FAT_TdT_TH647_A01_G007_0001.oir	9	17	Yes	Yes	6427.39	0.00130862
	402	134.411	94.997	44.495	58	255	filtered	323.138	707.139	128.725	128.725	16	2R-3_Cycle\	Stitch_A01_G004.oir	8	12	No	Yes	6427.39	0.0209122		402	43.774	82.718	58.832	32	255	filtered	436	738	194	194	41	20210612_CD31-FAT_TdT_TH647_A01_G007_0001.oir	9	17	Yes	Yes	6427.39	0.00681054
	403	60.639	74.013	23.207	52	187	filtered	135.138	1071.14	128.725	128.725	17	2R-3_Cycle\	Stitch_A01_G004.oir	8	12	No	Yes	6427.39	0.00943447		403	48.58	84.371	43.011	40	249	filtered	460	181	194	194	66	20210612_CD31-FAT_TdT_TH647_A01_G008_0001.oir	0	8	Yes	Yes	6427.39	0.00755828
	404	78.793	47.069	12.26	36	113	filtered	559.139	1491.14	128.725	128.725	13	2R-3_Cycle\	Stitch_A01_G005.oir	3	7	No	Yes	6427.39	0.0122589		404	35.877	50.488	25.41	28	176	filtered	138	478	194	194	79	20210612_CD31-FAT_TdT_TH647_A01_G008_0001.oir	0	8	Yes	Yes	6427.39	0.00558189
	405	162.606	47.793	19.096	29	139	filtered	1175.14	1535.14	128.725	128.725	14	2R-3_Cycle\	Stitch_A01_G005.oir	3	7	No	Yes	6427.39	0.0252989		405	160.503	50.597	47.751	17	255	filtered	409	669	194	194	100	20210612_CD31-FAT_TdT_TH647_A01_G008_0001.oir	0	8	Yes	Yes	6427.39	0.0249717
	406	79.565	116.291	30.06	88	255	filtered	1375.64	927.64	128.725	128.725	16	2R-3_Cycle\	Stitch_A01_G005.oir	9	13	No	Yes	6427.39	0.0123791		406	16.136	94.511	42.199	46	215	filtered	441	118	194	194	67	20210612_CD31-FAT_TdT_TH647_A01_G008_0001.oir	10	18	Yes	Yes	6427.39	0.00251051
	407	608.711	125.497	50.44	77	255	filtered	519.139	1527.14	128.725	128.725	17	2R-3_Cycle\	Stitch_A01_G005.oir	9	13	No	Yes	6427.39	0.0947058		407	24.204	84.312	34.301	55	255	filtered	428	340	194	194	101	20210612_CD31-FAT_TdT_TH647_A01_G008_0001.oir	10	18	Yes	Yes	6427.39	0.00376576
	408	446.877	114.514	52.901	66	255	filtered	391.138	1063.14	128.725	128.725	17	2R-3_Cycle\	Stitch_A01_G005.oir	9	13	No	Yes	6427.39	0.069527		408	72.784	109.847	50.008	59	255	filtered	126	394	194	194	106	20210612_CD31-FAT_TdT_TH647_A01_G008_0001.oir	10	18	Yes	Yes	6427.39	0.011324
	409	137.501	62.843	17.32	46	174	filtered	91.138	255.138	128.725	128.725	18	2R-3_Cycle\	Stitch_A01_G005.oir	9	13	No	Yes	6427.39	0.021393		409	66.948	88.603	66.586	30	255	filtered	297	530	194	194	163	20210612_CD31-FAT_TdT_TH647_A01_G008_0001.oir	20	28	Yes	Yes	6427.39	0.0104161
	410	128.617	99.505	37.111	68	255	filtered	1735.14	211.138	128.725	128.725	18	2R-3_Cycle\	Stitch_A01_G005.oir	9	13	No	Yes	6427.39	0.0200108		410	24.891	28.545	18.673	12	118	filtered	75	95	194	194	89	20210612_CD31-FAT_TdT_TH647_A01_G008_0001.oir	30	38	Yes	Yes	6427.39	0.00387265
	411	40.941	85.377	24.991	60	190	filtered	595.139	443.139	128.725	128.725	18	2R-3_Cycle\	Stitch_A01_G005.oir	9	13	No	Yes	6427.39	0.00636977		411	6.008	83.743	43.933	43	209	filtered	300	89	194	194	80	20210612_CD31-FAT_TdT_TH647_A01_G008_0001.oir	30	38	Yes	Yes	6427.39	0.00093475
	412	61.412	120.27	41.155	85	255	filtered	1159.14	511.139	128.725	128.725	16	2R-3_Cycle\	Stitch_A01_G005.oir	9	13	No	Yes	6427.39	0.00955474		412	199.299	68.706	71.798	15	255	filtered	96	702	194	194	153	20210612_CD31-FAT_TdT_TH647_A01_G008_0001.oir	30	38	Yes	Yes	6427.39	0.0310078
	413	67.592	69.343	14.316	54	123	filtered	1107.14	127.138	128.725	128.725	16	2R-3_Cycle\	Stitch_A01_G005.oir	9	13	No	Yes	6427.39	0.0105162		413	22.659	80.939	70.693	22	255	filtered	119	168	194	194	110	20210612_CD31-FAT_TdT_TH647_A01_G008_0001.oir	39	47	Yes	Yes	6427.39	0.00352538
	414	65.66	115.853	34.694	82	255	filtered	1367.14	1703.14	128.725	128.725	23	2R-3_Cycle\	Stitch_A01_G005.oir	9	13	No	Yes	6427.39	0.0102157		414	14.248	91.289	59.199	41	255	filtered	412	137	194	194	138	20210612_CD31-FAT_TdT_TH647_A01_G008_0001.oir	39	47	Yes	Yes	6427.39	0.00221676
	415	29.74	45.312	14.506	33	107	filtered	1699.64	1139.64	128.725	128.725	20	2R-4_Cycle\	Stitch_A01_G001.oir	12	16	No	Yes	6427.39	0.00462707		415	15.278	80.809	90.272	11	255	filtered	398	393	194	194	139	20210612_CD31-FAT_TdT_TH647_A01_G008_0001.oir	39	47	Yes	Yes	6427.39	0.00237702
	416	31.672	91.451	36.578	63	255	filtered	1467.14	1539.14	128.725	128.725	18	2R-4_Cycle\	Stitch_A01_G001.oir	12	16	No	Yes	6427.39	0.00492766		416	13.39	67.256	41.64	25	180	filtered	430	630	194	194	217	20210612_CD31-FAT_TdT_TH647_A01_G008_0001.oir	39	47	Yes	Yes	6427.39	0.00208327
	417	27.809	87.417	44.385	54	255	filtered	567.139	1775.14	128.725	128.725	17	2R-4_Cycle\	Stitch_A01_G001.oir	12	16	No	Yes	6427.39	0.00432664		417	42.915	83.492	53.766	35	255	filtered	121	193	194	194	109	20210612_CD31-FAT_TdT_TH647_A01_G008_0001.oir	49	57	Yes	Yes	6427.39	0.0066769
	418	42.872	124.441	52.999	74	255	filtered	63.138	739.139	128.725	128.725	17	2R-4_Cycle\	Stitch_A01_G001.oir	12	16	No	Yes	6427.39	0.00667021		418	20.428	35.748	18.132	15	100	filtered	382	97	194	194	89	20210612_CD31-FAT_TdT_TH647_A01_G008_0001.oir	49	57	Yes	Yes	6427.39	0.00317827
	419	27.809	76.986	34.025	51	255	filtered	995.14	-4.862	128.725	128.725	16	2R-4_Cycle\	Stitch_A01_G001.oir	12	16	No	Yes	6427.39	0.00432664		419	45.49	75.785	81.076	16	255	filtered	82	682	194	194	125	20210612_CD31-FAT_TdT_TH647_A01_G008_0001.oir	49	57	Yes	Yes	6427.39	0.00707753
	420	46.735	100.893	32.71	71	224	filtered	715.139	371.138	128.725	128.725	17	2R-4_Cycle\	Stitch_A01_G001.oir	12	16	No	Yes	6427.39	0.00727123		420	15.793	45.967	36.781	22	220	filtered	369	704	194	194	143	20210612_CD31-FAT_TdT_TH647_A01_G008_0001.oir	49	57	Yes	Yes	6427.39	0.00245714
	421	89.607	65.164	20.248	48	193	filtered	131.138	31.138	128.725	128.725	20	2R-4_Cycle\	Stitch_A01_G001.oir	12	16	No	Yes	6427.39	0.0139414		421	33.989	82.98	64.571	30	255	filtered	69	113	194	194	90	20210612_CD31-FAT_TdT_TH647_A01_G008_0001.oir	59	67	Yes	Yes	6427.39	0.00528815
	422	84.2	71.028	24.277	49	179	filtered	495.139	559.139	128.725	128.725	16	2R-4_Cycle\	Stitch_A01_G001.oir	12	16	No	Yes	6427.39	0.0131002		422	83.427	51.288	47.815	19	255	filtered	396	434	194	194	141	20210612_CD31-FAT_TdT_TH647_A01_G008_0001.oir	59	67	Yes	Yes	6427.39	0.0129799
	423	62.184	76.571	30.314	47	243	filtered	1735.14	103.138	128.725	128.725	18	2R-4_Cycle\	Stitch_A01_G001.oir	12	16	No	Yes	6427.39	0.00967485		423	51.045	40.866	21.331	20	149	filtered	319	349	322	322	53	10x_2.5x_fat1.oir	5	12	Yes	Yes	6427.39	0.0079418
	424	60.253	61.628	24.486	40	244	filtered	1007.14	107.138	128.725	128.725	15	2R-4_Cycle\	Stitch_A01_G001.oir	6	10	No	Yes	6427.39	0.00937441		424	15.202	78.793	37.977	43	225	filtered	915	309	322	322	100	10x_2.5x_fat1.oir	5	12	Yes	Yes	6427.39	0.00236519
	425	15.836	73.049	44.166	37	199	filtered	1787.14	143.138	128.725	128.725	13	2R-4_Cycle\	Stitch_A01_G001.oir	6	10	No	Yes	6427.39	0.00246383		425	47.028	30.068	13.035	16	93	filtered	429	1344	322	322	53	10x_2.5x_fat1.oir	5	12	Yes	Yes	6427.39	0.00731681
	426	19.698	63.882	30.584	42	198	filtered	1171.64	99.638	128.725	128.725	14	2R-4_Cycle\	Stitch_A01_G002.oir	3	7	No	Yes	6427.39	0.0030647		426	2.657	83.651	47.263	40	190	filtered	690	864	322	322	79	10x_2.5x_fat2.oir	-1	6	Yes	Yes	6427.39	0.000413387
	427	74.93	55.814	26.269	32	255	filtered	171.138	1191.14	128.725	128.725	14	2R-4_Cycle\	Stitch_A01_G002.oir	3	7	No	Yes	6427.39	0.0116579		427	128.787	54.621	32.122	24	255	filtered	238	328	322	322	42	10x_2.5x_fat2.oir	15	22	Yes	Yes	6427.39	0.0200372
	428	83.427	57.162	15.16	43	144	filtered	1619.64	1375.64	128.725	128.725	26	2R-4_Cycle\	Stitch_A01_G002.oir	9	13	No	Yes	6427.39	0.0129799		428	2.534	87.683	41.267	34	170	filtered	975	264	322	322	66	10x_2.5x_fat2.oir	15	22	Yes	Yes	6427.39	0.00039425
	429	98.877	91.449	53.708	52	255	filtered	615.139	1563.14	128.725	128.725	17	2R-4_Cycle\	Stitch_A01_G002.oir	9	13	No	Yes	6427.39	0.0153837		429	6.365	93.447	55.346	41	255	filtered	912	924	322	322	48	10x_2.5x_fat2.oir	15	22	Yes	Yes	6427.39	0.000990293
	430	83.041	79.023	29.068	52	244	filtered	943.14	1111.14	128.725	128.725	15	2R-4_Cycle\	Stitch_A01_G002.oir	9	13	No	Yes	6427.39	0.0129199		430	71.5	71.475	58.902	30	255	filtered	271	439	322	322	121	10x_2.5x_fat2.oir	22	29	Yes	Yes	6427.39	0.0111243
	431	468.121	113.168	51.33	63	255	filtered	163.138	1279.14	128.725	128.725	17	2R-4_Cycle\	Stitch_A01_G002.oir	9	13	No	Yes	6427.39	0.0728322		431	147.265	79.511	65.71	26	255	filtered	384	1128	322	322	109	10x_2.5x_fat2.oir	22	29	Yes	Yes	6427.39	0.0229121
	432	50.983	81.068	18.581	62	186	filtered	119.138	347.138	128.725	128.725	16	2R-4_Cycle\	Stitch_A01_G002.oir	9	13	No	Yes	6427.39	0.00793215		432	3.955	89.719	69.081	35	255	filtered	885	1200	322	322	68	10x_2.5x_fat2.oir	22	29	Yes	Yes	6427.39	0.000615335
	433	50.211	81.938	26.474	57	176	filtered	1195.14	59.138	128.725	128.725	18	2R-4_Cycle\	Stitch_A01_G002.oir	9	13	No	Yes	6427.39	0.00781204		433	26.017	105.01	55.229	57	255	filtered	1308	495	322	322	181	10x_2.5x_fat2.oir	22	29	Yes	Yes	6427.39	0.00404783
	434	88.449	93.79	41.438	60	255	filtered	999.14	447.139	128.725	128.725	19	2R-4_Cycle\	Stitch_A01_G002.oir	9	13	No	Yes	6427.39	0.0137613		434	48.573	65.679	67.347	22	255	filtered	370	367	322	322	94	10x_2.5x_fat2.oir	30	37	Yes	Yes	6427.39	0.00755719
	435	66.433	108.622	55.602	60	255	filtered	1151.14	1719.14	128.725	128.725	18	2R-4_Cycle\	Stitch_A01_G002.oir	9	13	No	Yes	6427.39	0.0103359		435	212.647	49.154	52.123	19	255	filtered	774	885	322	322	129	10x_2.5x_fat2.oir	30	37	Yes	Yes	6427.39	0.0330845
	436	79.951	83.203	31.463	54	230	filtered	131.638	87.638	128.725	128.725	17	2R-4_Cycle\	Stitch_A01_G003.oir	10	14	No	Yes	6427.39	0.0124391		436	120.939	68.87	33.959	32	255	filtered	387	1371	322	322	255	10x_2.5x_fat2.oir	30	37	Yes	Yes	6427.39	0.0188162
	437	256.462	38.625	10.277	28	99	filtered	923.14	115.138	128.725	128.725	15	2R-4_Cycle\	Stitch_A01_G003.oir	10	14	No	Yes	6427.39	0.0399014		437	94.551	80.116	50.812	41	255	filtered	273	897	322	322	255	10x_2.5x_fat2.oir	38	45	Yes	Yes	6427.39	0.0147106
	438	45.962	47.773	17.346	32	115	filtered	739.139	459.139	128.725	128.725	15	2R-4_Cycle\	Stitch_A01_G003.oir	10	14	No	Yes	6427.39	0.00715096		438	6.18	43.33	13.213	29	83	filtered	409	295	322	322	16	10x_2.5x_fat2.oir	46	53	No	Yes	6427.39	0.00096151
	439	94.628	94.551	43.28	54	255	filtered	627.139	843.139	128.725	128.725	17	2R-4_Cycle\	Stitch_A01_G003.oir	10	14	No	Yes	6427.39	0.0147226		439	134.349	68.515	35.657	33	255	filtered	288	1044	322	322	77	10x_2.5x_fat2.oir	46	53	Yes	Yes	6427.39	0.0209026
	440	54.846	59.725	25.027	40	217	filtered	1211.14	1711.14	128.725	128.725	17	2R-4_Cycle\	Stitch_A01_G003.oir	10	14	No	Yes	6427.39	0.00853317		440	20.95	67.487	52.654	34	255	filtered	1452	186	322	322	207	10x_2.5x_fat2.oir	46	53	Yes	Yes	6427.39	0.00325949
	441	151.405	54.972	23.633	33	181	filtered	1395.14	1003.14	128.725	128.725	16	2R-4_Cycle\	Stitch_A01_G003.oir	10	14	No	Yes	6427.39	0.0235562		441	22.124	91.475	60.352	41	255	filtered	1281	237	322	322	52	10x_2.5x_fat2.oir	69	76	Yes	Yes	6427.39	0.00344214
	442	47.121	62.279	17.524	45	119	filtered	1623.14	207.138	128.725	128.725	14	2R-4_Cycle\	Stitch_A01_G003.oir	10	14	No	Yes	6427.39	0.00733128		442	27.686	49.703	21.09	24	135	filtered	315	969	322	322	28	10x_2.5x_fat2.oir	7	14	No	Yes	6427.39	0.0043075
	443	49.438	51.469	13.179	37	105	filtered	1771.14	1667.14	128.725	128.725	18	2R-4_Cycle\	Stitch_A01_G003.oir	10	14	No	Yes	6427.39	0.00769177		443	91.338	78.826	72.692	22	255	filtered	535	133	322	322	128	10x_2.5x_fat3.oir	0	7	Yes	Yes	6427.39	0.0142107
	444	51.756	108.724	34.651	73	255	filtered	1307.64	955.64	128.725	128.725	19	2R-4_Cycle\	Stitch_A01_G003.oir	4	8	No	Yes	6427.39	0.00805242		444	90.349	69.581	40.397	30	255	filtered	1251	117	322	322	61	10x_2.5x_fat3.oir	0	7	Yes	Yes	6427.39	0.0140569
	445	42.1	62.312	29.752	41	255	filtered	1451.14	331.138	128.725	128.725	16	2R-4_Cycle\	Stitch_A01_G003.oir	4	8	No	Yes	6427.39	0.00655009		445	76.382	86.032	50.193	40	255	filtered	1272	345	322	322	61	10x_2.5x_fat3.oir	18	25	Yes	Yes	6427.39	0.0118838
	446	61.412	73.862	22.023	52	147	filtered	839.139	63.138	128.725	128.725	30	2R-4_Cycle\	Stitch_A01_G003.oir	4	8	No	Yes	6427.39	0.00955474		446	126.315	84.365	45.229	42	255	filtered	1065	438	322	322	53	10x_2.5x_fat3.oir	28	35	Yes	Yes	6427.39	0.0196526
	447	162.992	104.863	51.414	60	255	filtered	595.139	519.139	128.725	128.725	16	2R-4_Cycle\	Stitch_A01_G003.oir	4	8	No	Yes	6427.39	0.025359		447	69.77	61.16	54.635	24	255	filtered	783	891	322	322	104	10x_2.5x_fat3.oir	37	44	Yes	Yes	6427.39	0.0108551
	448	106.215	100.72	40.685	68	255	filtered	447.139	755.139	128.725	128.725	17	2R-4_Cycle\	Stitch_A01_G003.oir	4	8	No	Yes	6427.39	0.0165254		448	0.927	33.067	61.411	16	255	filtered	405	1287	322	322	17	10x_2.5x_fat3.oir	37	44	No	Yes	6427.39	0.000144227
	449	11.973	70.903	39.56	37	187	filtered	1815.14	1327.14	128.725	128.725	23	2R-4_Cycle\	Stitch_A01_G003.oir	4	8	No	Yes	6427.39	0.00186281		449	88.433	45.805	48.626	20	255	filtered	840	909	322	322	106	10x_2.5x_fat3.oir	46	53	Yes	Yes	6427.39	0.0137588
	450	49.438	129.656	36.236	90	255	filtered	1811.14	791.139	128.725	128.725	18	2R-4_Cycle\	Stitch_A01_G003.oir	4	8	No	Yes	6427.39	0.00769177		450	85.961	80.607	71.925	19	255	filtered	379	316	322	322	255	10x_2.5x_fat3.oir	9	16	Yes	Yes	6427.39	0.0133742
	451	112.782	100.767	47.584	62	255	filtered	1175.14	611.139	128.725	128.725	18	2R-4_Cycle\	Stitch_A01_G003.oir	4	8	No	Yes	6427.39	0.0175471		451	131.877	86.483	46.237	40	255	filtered	1185	231	322	322	64	10x_2.5x_fat3.oir	9	16	Yes	Yes	6427.39	0.020518
	452	64.502	71.796	37.501	44	255	filtered	91.138	155.138	128.725	128.725	16	2R-4_Cycle\	Stitch_A01_G003.oir	4	8	No	Yes	6427.39	0.0100355		452	96.405	58.571	24.73	32	170	filtered	1242	342	322	322	76	10x_2.5x_fat4.oir	15	22	Yes	Yes	6427.39	0.0149991
	453	23.174	45.45	12.086	34	89	filtered	191.638	463.639	128.725	128.725	16	2R-4_Cycle\	Stitch_A01_G004.oir	2	6	No	Yes	6427.39	0.00360551		453	11.556	43.198	16.624	27	107	filtered	783	810	322	322	19	10x_2.5x_fat4.oir	22	29	No	Yes	6427.39	0.00179793
	454	36.693	68.2	34.372	42	205	filtered	187.138	731.139	128.725	128.725	16	2R-4_Cycle\	Stitch_A01_G004.oir	2	6	No	Yes	6427.39	0.00570885		454	6.303	45.784	19.034	24	104	filtered	1491	390	322	322	38	10x_2.5x_fat4.oir	30	37	Yes	Yes	6427.39	0.000980647
	455	37.851	52.48	12.873	42	126	filtered	131.138	1175.14	128.725	128.725	16	2R-4_Cycle\	Stitch_A01_G004.oir	2	6	No	Yes	6427.39	0.00588902		455	8.59	57.964	19.793	37	133	filtered	861	792	322	322	15	10x_2.5x_fat4.oir	30	37	No	Yes	6427.39	0.00133647
	456	62.184	63.863	18.524	45	152	filtered	255.138	1503.14	128.725	128.725	18	2R-4_Cycle\	Stitch_A01_G004.oir	2	6	No	Yes	6427.39	0.00967485		456	62.354	44.488	21.216	26	212	filtered	807	774	322	322	27	10x_2.5x_fat4.oir	38	45	No	Yes	6427.39	0.0097013
	457	23.947	56.435	16.273	43	129	filtered	611.139	1807.14	128.725	128.725	17	2R-4_Cycle\	Stitch_A01_G004.oir	2	6	No	Yes	6427.39	0.00372577		457	29.725	43.717	21.941	23	166	filtered	678	795	322	322	21	10x_2.5x_fat4.oir	46	53	No	Yes	6427.39	0.00462474
	458	12.746	60.03	13.345	46	101	filtered	695.139	1103.14	128.725	128.725	17	2R-4_Cycle\	Stitch_A01_G004.oir	2	6	No	Yes	6427.39	0.00198308		458	118.776	91.401	50.64	38	255	filtered	370	490	322	322	40	10x_2.5x_fat4.oir	53	60	Yes	Yes	6427.39	0.0184797
	459	116.644	104.305	51.324	62	255	filtered	1039.14	639.139	128.725	128.725	19	2R-4_Cycle\	Stitch_A01_G004.oir	2	6	No	Yes	6427.39	0.018148		459	156.535	90.762	42.609	42	255	filtered	385	553	322	322	134	10x_2.5x_fat4.oir	61	68	Yes	Yes	6427.39	0.0243544
	460	27.423	58.465	23.999	38	137	filtered	1487.14	987.14	128.725	128.725	21	2R-4_Cycle\	Stitch_A01_G004.oir	2	6	No	Yes	6427.39	0.00426659		460	230.754	64.844	60.41	20	255	filtered	672	1107	322	322	255	10x_2.5x_fat4.oir	61	68	Yes	Yes	6427.39	0.0359017
	461	94.628	107.298	31.586	76	232	filtered	1611.14	1403.14	128.725	128.725	16	2R-4_Cycle\	Stitch_A01_G004.oir	2	6	No	Yes	6427.39	0.0147226		461	56.36	104.221	53.733	49	255	filtered	280	649	322	322	185	10x_2.5x_fat4.oir	69	76	Yes	Yes	6427.39	0.00876873
	462	116.644	72.596	28.537	44	227	filtered	1243.14	1715.14	128.725	128.725	16	2R-4_Cycle\	Stitch_A01_G004.oir	2	6	No	Yes	6427.39	0.018148		462	54.321	56.631	33.938	25	255	filtered	939	936	322	322	255	10x_2.5x_fat4.oir	69	76	Yes	Yes	6427.39	0.00845149
	463	12.36	42.25	18.617	32	132	filtered	503.139	1763.14	128.725	128.725	19	2R-4_Cycle\	Stitch_A01_G004.oir	8	12	No	Yes	6427.39	0.00192302		463	10.753	51.017	11.43	38	95	filtered	388	337	322	322	255	10x_2.5x_fat4.oir	7	14	Yes	Yes	6427.39	0.001673
	464	57.549	72.443	22.753	51	184	filtered	67.138	811.139	128.725	128.725	19	2R-4_Cycle\	Stitch_A01_G004.oir	8	12	No	Yes	6427.39	0.00895371		464	29.478	85.836	27.82	55	199	filtered	1146	327	322	322	255	10x_2.5x_fat4.oir	7	14	Yes	Yes	6427.39	0.00458631
	465	33.603	64.253	65.604	25	255	filtered	1207.14	655.139	128.725	128.725	15	2R-4_Cycle\	Stitch_A01_G004.oir	8	12	No	Yes	6427.39	0.0052281		465	97.023	124.389	40.706	79	255	filtered	367	484	322	322	255	10x_2.5x_vessle_0001.oir	1	7	Yes	Yes	6427.39	0.0150952
	466	465.803	98.392	55.269	49	255	filtered	1571.14	1491.14	128.725	128.725	17	2R-4_Cycle\	Stitch_A01_G004.oir	8	12	No	Yes	6427.39	0.0724716		466	89.236	92.179	46.215	42	255	filtered	1434	1368	322	322	255	10x_2.5x_vessle_0001.oir	1	7	Yes	Yes	6427.39	0.0138837
																						467	160.181	88.754	43.196	33	242	filtered	373	376	322	322	255	10x_2.5x_vessle_0001.oir	11	17	Yes	Yes	6427.39	0.0249216
																						468	17.303	81.314	30.854	50	180	filtered	1248	1167	322	322	255	10x_2.5x_vessle_0001.oir	11	17	Yes	Yes	6427.39	0.00269207
