# Supplementary material for: The role of somatosensory innervation of adipose tissues
Source: Nature. 2022 Aug 31;609(7927):569–74. doi: 10.1038/s41586-022-05137-7 (PMC9477745; doi:10.1038/s41586-022-05137-7)
Supplement: Supplementary file 11 — Source Data Extended Data Fig. 4 [file 41586_2022_5137_MOESM11_ESM.xlsx]

## Sheet: c
Extended Data Fig 4c: recovered 7-mer from DRG
	seq	count				Sequence	Percentage
	IPNMGDH	397				IPNMGDH	0.291697
	EMHPG*Y	1				AQAQTGW	0.198384
	AQAQTGW	270				EMHPG*C	0.106539
	FMVTVTS	23				KESAHRK	0.049229
	EMHPG*C	145				YRHTTRS	0.022043
	LRYRICV	3				QSELNHQ	0.019838
	RKKEMS*	3				FMVTVTS	0.016899
	DMHPG*C	2				QAVRTSL	0.01396
	VGDMSSV	2				Others	0.281411
	LRLYR*T	2
	SNKILHK	1
	VEMMTKF	18
	PIKLMVY	7
	TQDRKIH	4
	YRHTTRS	30
	QAVRTSL	19
	MTEGCTI	1
	KESAHRK	67
	LDSNVST	8
	RLYNDRT	1
	AYNRVHR	6
	KAVRTSL	1
	IPNMGGH	1
	MNEYQDT	17
	KETV*RE	1
	WGNVSDM	1
	FTFEIGE	6
	TRKVQVV	1
	ATCHGTN	4
	HRKYKTV	5
	EIRTEFD	1
	NSIAIHM	2
	DDSCTIL	1
	SMWSMHI	4
	TVNKHEK	1
	QSELNHQ	27
	IKRDTLW	5
	*CWTVYH	1
	YRGFMQS	2
	IRVPRAH	1
	*CWTVYR	1
	LDANA*T	4
	EMNTG*C	1
	ILASNKG	1
	MPPHHPG	5
	SSPTYQP	1
	SLTREIK	12
	LKHVSSI	1
	GTQVHAI	4
	MEGDNRL	2
	SR*QH*T	2
	KIPLNGL	1
	PELRMLH	1
	LRDGNPN	3
	LRDGNPK	1
	MSMTTYP	1
	HNGTIA*	1
	DHLQLSR	1
	SPQTMLI	1
	TDI*EPI	1
	ANDAGRV	3
	LLQTNKH	1
	QSDLNHQ	1
	KPAS*HV	2
	ILVNDC*	3
	STRARPN	1
	KTMNTPH	2
	NRKDISC	2
	TAMLSRW	2
	KHRPPMM	3
	EILHLSS	1
	RKGYIAR	2
	LWPKLGQ	1
	WTAPPRL	3
	PMSGNRE	1
	NSNRSQR	4
	GQHRANW	1
	SHHRTQP	1
	IPNMGDN	7
	RPKPLRT	1
	TIQMNST	1
	GDDPTTN	1
	IPNMGYH	2
	SLSSMMP	1
	TPRSNSV	1
	MTVAHTR	1
	TKVNWIE	2
	WYKDGPV	2
	HSNSMLD	1
	SLRKS*P	1
	HRMVDNF	1
	GEDSVSL	2
	FMKEQSL	1
	WWVSMVT	1
	SLSKNPA	3
	ISVTTVL	1
	SGTHSDQ	1
	KESAPRK	1
	KQSVLMC	2
	IMVNKRT	2
	VYTLSYA	3
	VKQFKEN	1
	DTKLSWA	1
	PPTVNR*	1
	LDAPLVK	1
	TETQPSS	1
	DSITASS	4
	ANYVQQL	1
	NHHLMEL	2
	RTLYKPD	1
	*KPNQHD	3
	PDRIS*T	3
	*FTWCRS	2
	ECINPRK	2
	VHLR*PN	5
	*LNPYTN	1
	ATADNNP	3
	LC*QNPN	2
	STIKNQD	1
	PHPQPHA	6
	ECASPYA	2
	LP*KPLP	1
	ESMTREK	1
	PQ*DI*K	2
	MTLAHTR	2
	YSQRRPD	3
	TKWMQHD	1
	YNNVTEV	3
	IPNMGDQ	2
	YASTVRV	1
	NIRINGN	1
	RSIMQID	1
	NSIKLYF	6
	YHLKNSI	1
	TKTMDKY	1
	S*MPIHA	1
	VSRDNTF	1
	FIVTVTS	1
	EMHTG*C	1
	SPPTTQW	1
	IPHMGDH	1
	IPDMGDH	1
	SHLNRET	1
	RSWSVDP	1
	TLSRRIR	1
	KYANVKN	1
	QDRIS*T	1
	T*NMQPC	1
	VCRDNTV	1
	AQAQTGG	1
	LWDGNPN	2
	IWDNE*Y	1
	TGVLTSH	4
	PSHFNHP	1
	PVPQTPI	1
	VPIGFVC	2
	KFYSWNP	2
	PVWSSTL	1
	MPNMGDH	1
	TMRCQAV	1
	TLTYSPQ	4
	YSITASS	1
	RIISNCV	1
	*KNISKS	1
	QCTSNHG	1
	VSRDNTV	5
	EMHPC*C	1
	ILNMGDH	1
	LNTPSDL	1
	GHEPQSR	1
	NPWDSLR	1
	TMPLYFE	2
	WCCQ*RM	1
	TIDQPAS	1
	QIWRKKL	1
	SRLTQH*	1
	SASHHDK	1
	HLVGHEM	1
	IYMKKPQ	1
	SHQRKSF	1
	MMVSEAI	1
	DNLQLSR	1
	KESAHRR	1
	NVKTEII	1
	LPEWQAR	1
	QS*LNHQ	1
	LVRRAVM	2
	ITNMGDH	1
	FNSIKSV	1
	KIDYWTY	1
	ENRAEYL	1
	KSELNHQ	1
	LGKMGQQ	1
	NSSLTSP	2
	SRIIFKI	1
	MWDNE*Y	1
	DPTINRQ	1
	KESEHRK	1
	*SPPMYF	1
	VTIGFVC	1
	CMCIPKT	1

## Sheet: e
Extended Data Fig 4e: Quantification of CTB / AAV in DRG
	Quantifying total labeled neurons in T11-L3 DRG
	CTB			AAV9			ROOT
	Ipsilateral	Contralateral		Ipsilateral	Contralateral		Ipsilateral	Contralateral
	203	0		333	176		105	0
	150	0		388	128		74	3
	105	0		338	113		108	22
	86	0		277	125		146	49
	236	0
	177	0
	159	0
	117	0
	T11-L3
		Serotype	AAV Ipsi DRG	Ipsi CTB-647+	Ipsi CTB647+AAV+	AAVContraDRG	Contra CTB-647+	Contra CTB647/AAV	(AAV+CTB+)/(AAV+)
	ve20-#1	AAV9	333	236	42	176	0	0	0.126126
	ve20-#3	AAV9	388	177	34	128	0	0	0.0876289
	ve20-#5	AAV9	338	159	33	113	0	0	0.0976331
	ve20-#7	AAV9	277	117	24	125	0	0	0.0866426
	ve20-#2	ROOT	105	203	40	0	0	0	0.380952
	ve20-#4	ROOT	74	150	27	3	0	0	0.364865
	ve20-#6	ROOT	108	105	21	22	0	0	0.194444
	ve20-#8	ROOT	146	86	17	49	0	0	0.116438

## Sheet: f
Extended Data Fig 4f: Quantification of AAV+ cells in ipsilateral SChG (T12)
	SChG (T12)					Unpaired t test
	AAV9	ROOT				P value	0.008
	195	2				P value summary	**
	108	6				Significantly different (P < 0.05)?	Yes
	80	26				One- or two-tailed P value?	Two-tailed
	97	31				t, df	t=3.894, df=6

## Sheet: g
Extended Data Fig 4g: Quantification of bulk fluorescence intensity of liver
					Unpaired t test
	AAV9	ROOT			P value	0.0028
	164.991	2.69139			P value summary	**
	217.279	10.7307			Significantly different (P < 0.05)?	Yes
	160.567	13.8874			One- or two-tailed P value?	Two-tailed
	237.404	114.79			t, df	t=4.880, df=6
				Signal ROI					Background ROI
	ID	Organ	Group	Signal ROI Area	Signal ROI Mean	Signal ROI Total	Raw IntDen		Bkd ROI Area	Bkd ROI Mean	Bkd ROI Total	Raw IntDen	Calculated
	ve20-01	Liver	AAV9	2172264	181.33	393896922	393896922	2	2841240	16.339	46422297	46422297	164.991
	ve20-02	liver	ROOT	2312064	15.926	36822830	36822830	15	155040	13.235	2051967	2051967	2.69139
	ve20-03	liver	AAV9	2540506	232.459	590563034	590563034	4	119712	15.18	1817287	1817287	217.279
	ve20-04	liver	ROOT	2250648	20.042	45106768	45106768	5	54400	9.311	506532	506532	10.7307
	ve20-05	liver	AAV9	2677223	173.423	464292048	464292048	4	99522	12.856	1279488	1279488	160.567
	ve20-06	liver	ROOT	2003220	24.722	49524395	49524395	4	96876	10.835	1049696	1049696	13.8874
	ve20-07	liver	AAV9	2599428	254.721	662128718	662128718	4	33840	17.317	586000	586000	237.404
	ve20-08	liver	ROOT	2079209	126.984	264025549	264025549	19	68400	12.194	834058	834058	114.79

## Sheet: i
Extended Data Fig. 4i: Quantification of cell numbers
		ROOT-iWAT	CTB-Skin	Overlap
	Animal 1	82	62	0
	Animal 2	57	40	0
	Animal 3	97	58	0
	Animal 4	120	64	0
	TOTAL	356	224	0

## Sheet: j
Extended Data Fig 4j: AAV9 soma size distribution
	AAV9 soma size																						AAV9 soma size histogram
				Area	Mean	StdDev	Min	Max	X	Y	XM	YM	Angle	Circ.	IntDen	RawIntDen	Ch	Slice	AR	Round	Length		Bin Center	# values
	ve20-01	L1L	1	21.026	230.178	30.148	156	270.545	457.027	509.614	0	0	21.801	0.623	4839.72	5294.09	1	14	0	0	20.596		10	0
	ve20-01	L1L	2	22.854	573.959	87.052	274	709.833	483.799	199.352	0	0	-62.354	0.559	13117.4	14349	1	19	0	0	22.666		11	0
	ve20-01	L1L	3	22.854	237.475	21.006	196.911	282.833	520.849	406.114	0	0	-83.928	0.563	5427.34	5936.88	1	20	0	0	22.596		12	0
	ve20-01	L1L	4	21.026	636.472	124.468	331	856.172	478.301	175.449	0	0	-15.593	0.58	13382.5	14638.9	1	25	0	0	21.342		13	0
	ve20-01	L1L	5	19.198	311.312	57.115	226.575	423.375	455.354	489.057	0	0	36.027	0.634	5976.46	6537.56	1	25	0	0	19.507		14	1
	ve20-01	L1L	6	31.996	296.129	39.013	215.5	356.417	552.401	205.328	0	0	25.427	0.386	9474.95	10364.5	1	27	0	0	32.29		15	2
	ve20-01	L1L	7	37.481	493.055	86.137	276	665.047	340.141	682.912	0	0	15.255	0.324	18480.2	20215.3	1	29	0	0	38.155		16	1
	ve20-01	L1L	8	36.567	610.153	106.176	391.25	779.195	352.81	659.965	0	0	41.326	0.337	22311.4	24406.1	1	34	0	0	36.922		17	3
	ve20-01	L1L	9	43.88	256.971	28.96	189.25	310.786	240.226	383.406	0	0	-113.279	0.275	11276	12334.6	1	33	0	0	44.757		18	3
	ve20-01	L1L	10	23.768	1896.09	448.16	825	2389.5	236.641	397.987	0	0	-90	0.544	45067.1	49298.3	1	39	0	0	23.425		19	7
	ve20-01	L1L	11	23.768	1492.11	639.973	258.5	2180.27	582.758	166.366	0	0	25.56	0.503	35465.3	38794.9	1	41	0	0	24.376		20	9
	ve20-01	L1L	12	37.481	411.332	52.047	259	498.019	335.121	251.7	0	0	12.295	0.323	15417.2	16864.6	1	41	0	0	38.164		21	10
	ve20-01	L1L	13	29.254	903.116	163.459	529.454	1115.56	264.368	496.945	0	0	28.237	0.428	26419.3	28899.7	1	47	0	0	29.303		22	14
	ve20-01	L1L	14	21.026	587.108	99.623	342	792.984	468.023	510.809	0	0	-97.943	0.613	12344.5	13503.5	1	46	0	0	20.756		23	15
	ve20-01	L1L	15	32.91	498.381	108.209	268	700.272	643.71	198.635	0	0	-104.237	0.379	16401.8	17941.7	1	47	0	0	33.045		24	14
	ve20-01	L1L	16	26.511	596.33	125.366	310.5	785.524	514.634	645.623	0	0	-114.274	0.466	15809.3	17293.6	1	50	0	0	26.746		25	19
	ve20-01	L1L	17	25.597	442.094	55.781	333	552.963	375.279	235.924	0	0	-45.744	0.475	11316.2	12378.6	1	51	0	0	26.031		26	20
	ve20-01	L1L	18	31.082	1804.59	423.705	805.75	2279.3	291.857	388.186	0	0	-108.712	0.399	56090	61356	1	55	0	0	31.294		27	16
	ve20-01	L1L	19	31.996	473.103	93.777	274	604.189	281.579	370.498	0	0	-124.16	0.384	15137.4	16558.6	1	55	0	0	32.353		28	23
	ve20-01	L1L	20	41.138	692.72	86.216	487	839.011	443.163	285.642	0	0	13.722	0.289	28497	31172.4	1	57	0	0	42.321		29	24
	ve20-01	L1L	21	33.824	1312.15	309.633	389	1744.22	287.793	573.913	0	0	-67.319	0.353	44382.7	48549.6	1	57	0	0	34.715		30	14
	ve20-01	L1L	22	32.91	1086.9	241.351	412	1369.83	262.695	612.636	0	0	-18.947	0.361	35770.2	39128.5	1	58	0	0	33.865		31	14
	ve20-01	L1L	23	33.824	1189.84	286.238	370.5	1506.58	546.664	659.965	0	0	50.711	0.368	40245.5	44024	1	58	0	0	33.973		32	19
	ve20-01	L1L	24	20.112	1229.43	354.792	310	1581.5	465.393	758.206	0	0	-80.538	0.61	24726	27047.4	1	58	0	0	20.356		33	16
	ve20-01	L1L	25	30.168	415.013	65.075	222	522.625	555.03	629.847	0	0	-112.135	0.409	12520	13695.4	1	55	0	0	30.45		34	20
	ve20-01	L1L	26	22.854	1078.4	192.371	541.75	1383.58	607.378	597.338	0	0	-121.373	0.545	24646.1	26960	1	57	0	0	22.957		35	14
	ve20-01	L1L	27	22.854	934.933	162.403	518.5	1150.78	483.321	340.141	0	0	23.356	0.547	21367.3	23373.3	1	59	0	0	22.912		36	15
	ve20-01	L1L	28	33.824	1050.52	210.645	490.5	1315.54	605.465	276.798	0	0	-26.211	0.354	35533	38869.1	1	62	0	0	34.636		37	13
	ve20-01	L1L	29	25.597	1563.27	533.954	475.5	2367	312.174	660.443	0	0	-1.061	0.482	40014.8	43771.6	1	61	0	0	25.82		38	14
	ve20-01	L1L	30	18.283	1223.67	343.341	462.25	1709.17	463.481	762.27	0	0	53.427	0.675	22373	24473.4	1	61	0	0	18.453		39	9
	ve20-01	L1L	31	48.451	2422.39	684.528	523.75	3107.92	264.368	561.484	0	0	-90	0.251	117368	128387	1	64	0	0	49.24		40	8
	ve20-01	L1L	32	30.168	526.479	70.124	334.5	683.762	433.602	744.582	0	0	-19.29	0.41	15882.7	17373.8	1	67	0	0	30.39		41	2
	ve20-01	L1L	33	38.395	1541.7	485.405	396.75	2104.21	561.006	609.051	0	0	-97.64	0.308	59194.2	64751.6	1	67	0	0	39.552		42	5
	ve20-01	L1L	34	38.395	735.06	111.806	385	902.674	642.754	657.574	0	0	-148.069	0.319	28222.8	30872.5	1	67	0	0	38.867		43	3
	ve20-01	L1L	35	20.112	1331.74	509.939	350.25	1998.74	446.032	495.989	0	0	-101.041	0.634	26783.7	29298.3	1	67	0	0	19.97		44	3
	ve20-01	L1L	36	35.653	426.67	68.681	286	565.914	473.759	367.869	0	0	-88.472	0.348	15212	16640.1	1	67	0	0	35.867		45	3
	ve20-01	L1L	37	32.91	864.489	129.222	651	1157.15	724.264	580.128	0	0	39.806	0.366	28450.5	31121.6	1	70	0	0	33.604		46	0
	ve20-01	L1L	38	41.138	457.379	82.369	270.75	592.767	796.212	327.472	0	0	-15.767	0.29	18815.6	20582.1	1	69	0	0	42.224		47	1
	ve20-01	L1L	39	31.082	1193.11	222.389	583	1517.73	713.747	333.448	0	0	-159.647	0.391	37084.1	40565.8	1	71	0	0	31.614		48	1
	ve20-01	L1L	40	40.224	499.132	95.226	203	692.28	747.211	386.035	0	0	-160.523	0.292	20076.9	21961.8	1	72	0	0	41.58		49	2
	ve20-01	L1L	41	29.254	1215.77	191.282	780.5	1588.04	820.593	427.387	0	0	-5.618	0.428	35565.5	38904.6	1	72	0	0	29.303		50	0
	ve20-01	L1L	42	28.339	726.692	161.686	197.75	947.356	657.813	401.572	0	0	-13.57	0.438	20594	22527.4	1	73	0	0	28.524		51	1
	ve20-01	L1L	43	38.395	1254.28	344.003	292	1717.71	462.047	670.482	0	0	-40.073	0.311	48158.6	52679.9	1	74	0	0	39.358		52	0
	ve20-01	L1L	44	29.254	3372.91	1191.16	255	4095	357.829	664.028	0	0	7.472	0.425	98669.4	107933	1	71	0	0	29.411		53	0
	ve20-01	L1L	45	30.168	2169.13	791.843	221	3006.55	367.869	634.627	0	0	-85.462	0.415	65437.6	71581.2	1	77	0	0	30.213		54	0
	ve20-01	L1L	46	37.481	749.271	153.177	318.25	969.916	350.419	426.192	0	0	-130.446	0.321	28083.5	30720.1	1	75	0	0	38.32		55	0
	ve20-01	L1L	47	24.683	1910.21	513.653	490.5	2470.44	506.507	439.339	0	0	6.71	0.515	47149	51575.6	1	76	0	0	24.549		56	0
	ve20-01	L1L	48	27.425	2647.14	614.899	1089	3325.46	435.036	415.675	0	0	-65.638	0.445	72598.5	79414.4	1	79	0	0	27.814		57	1
	ve20-01	L1L	49	37.481	728.659	117.066	320	904.006	456.31	439.817	0	0	-115.925	0.322	27310.9	29875	1	79	0	0	38.272		58	0
	ve20-01	L1L	50	25.597	596.814	123.744	235.75	737.991	463.72	756.772	0	0	8.427	0.472	15276.6	16710.8	1	73	0	0	26.097		59	0
	ve20-01	L1L	51	33.824	410.985	46.988	252	482.208	713.029	600.207	0	0	-145.204	0.36	13901.3	15206.4	1	76	0	0	34.347		60	0
	ve20-01	T12L	1	22.854	169.117	12.758	154.75	200	652.555	355.678	0	0	19.179	0.53	3865.06	4227.93	3	1	0	0	23.283
	ve20-01	T12L	2	26.511	174.904	19.533	153	244.143	568.416	317.433	0	0	-87.955	0.464	4636.88	5072.21	3	1	0	0	26.789
	ve20-01	T12L	3	28.339	182.365	17.617	155.467	223.267	593.275	258.153	0	0	-88.091	0.432	5168.09	5653.3	3	6	0	0	28.7
	ve20-01	T12L	4	36.567	169.722	13.766	150.154	203.769	521.566	237.597	0	0	-82.694	0.325	6206.23	6788.9	3	9	0	0	37.594
	ve20-01	T12L	5	27.425	209.206	27.706	159	263.172	565.069	427.865	0	0	-86.055	0.446	5737.51	6276.17	3	10	0	0	27.793
	ve20-01	T12L	6	23.768	162.555	8.434	148.92	179	583.236	450.812	0	0	36.87	0.523	3863.7	4226.44	3	12	0	0	23.903
	ve20-01	T12L	7	26.511	190.232	12.233	151	209.426	570.806	196.483	0	0	-22.932	0.457	5043.25	5516.73	3	20	0	0	26.993
	ve20-01	T12L	8	25.597	174.664	14.533	152.111	204.444	567.46	361.893	0	0	-87.879	0.482	4470.85	4890.59	3	20	0	0	25.833
	ve20-01	T12L	9	32.91	165.718	8.537	151.824	185.765	586.582	639.169	0	0	-40.426	0.36	5453.81	5965.84	3	21	0	0	33.912
	ve20-01	T12L	10	31.996	166.976	9.99	154.353	202.588	758.206	669.287	0	0	-130.236	0.379	5342.58	5844.17	3	21	0	0	32.564
	ve20-01	T12L	11	24.683	163.818	8.326	151.846	177.462	724.264	708.488	0	0	-87.797	0.501	4043.46	4423.08	3	21	0	0	24.878
	ve20-01	T12L	12	27.425	161.513	8.472	142	181.897	711.834	735.259	0	0	3.945	0.446	4429.52	4845.38	3	21	0	0	27.793
	ve20-01	T12L	13	26.511	176.54	16.072	152	212.714	699.883	278.71	0	0	43.531	0.479	4680.25	5119.65	3	23	0	0	26.376
	ve20-01	T12L	14	21.94	158.603	6.752	146	180	669.765	610.963	0	0	-77.196	0.593	3479.77	3806.47	3	22	0	0	21.571
	ve20-01	T12L	15	14.627	182.562	18.704	153.4	220	578.933	595.187	0	0	11.31	0.859	2670.3	2921	3	29	0	0	14.626
	ve20-01	T12L	16	30.168	167.034	9.972	152.641	190.625	555.03	578.933	0	0	65.854	0.411	5039.04	5512.12	3	29	0	0	30.386
	ve20-01	T12L	17	34.739	160.4	6.544	151.688	177.56	631.998	560.767	0	0	-108.925	0.349	5572.08	6095.21	3	29	0	0	35.377
	ve20-01	T12L	18	21.94	168	12.509	155.739	207.043	691.756	725.22	0	0	-92.49	0.569	3685.95	4032	3	31	0	0	22.012
	ve20-01	T12L	19	30.168	222.296	16.645	192.535	258	674.545	242.855	0	0	-61.821	0.411	6706.17	7335.78	3	36	0	0	30.371
	ve20-01	T12L	20	31.996	205.432	24.077	168.1	282.17	562.201	182.62	0	0	-20.556	0.377	6573	7190.11	3	36	0	0	32.677
	ve20-01	T12L	21	34.739	205.86	21.832	164.465	252.939	519.653	218.952	0	0	-66.194	0.346	7151.29	7822.69	3	37	0	0	35.531
	ve20-01	T12L	22	32.91	266.787	81.279	173.287	501.784	482.843	253.851	0	0	-109.983	0.367	8780.03	9604.34	3	36	0	0	33.573
	ve20-01	T12L	23	28.339	197.7	17.569	176.111	246	493.36	363.327	0	0	-109.654	0.441	5602.68	6128.69	3	36	0	0	28.428
	ve20-01	T12L	24	35.653	189.954	25.673	156.947	276.658	526.346	333.687	0	0	-82.504	0.334	6772.39	7408.21	3	36	0	0	36.646
	ve20-01	T12L	25	26.511	382.832	103.394	196	581.908	533.039	481.886	0	0	-46.469	0.479	10149.3	11102.1	3	36	0	0	26.376
	ve20-01	T12L	26	30.168	185.818	13.921	156.273	222.105	571.284	569.85	0	0	-61.821	0.411	5605.7	6131.99	3	36	0	0	30.371
	ve20-01	T12L	27	28.339	223.28	23.541	185.862	281	627.217	256.241	0	0	-118.301	0.447	6327.61	6921.68	3	39	0	0	28.234
	ve20-01	T12L	28	28.339	261.833	44.713	188.567	353.5	522.522	246.68	0	0	-41.009	0.419	7420.17	8116.81	3	40	0	0	29.142
	ve20-01	T12L	29	28.339	580.903	279.822	185	1493.67	508.18	494.316	0	0	-99.462	0.421	16462.4	18008	3	45	0	0	29.079
	ve20-01	T12L	30	23.768	210.346	20.251	164	258.317	731.435	362.849	0	0	-49.899	0.53	4999.6	5468.99	3	48	0	0	23.75
	ve20-01	T12L	31	19.198	226.179	17.565	183	255.76	475.194	289.706	0	0	-113.962	0.68	4342.1	4749.76	3	49	0	0	18.833
	ve20-01	T12L	32	42.052	196.726	19.895	169	262.56	795.017	658.291	0	0	-114.864	0.283	8272.73	9049.42	3	49	0	0	43.206
	ve20-01	T12L	33	31.996	246.874	37.836	174	334.5	499.575	351.854	0	0	-91.685	0.38	7898.99	8640.59	3	54	0	0	32.522
	ve20-01	T12L	34	37.481	198.491	17.24	166	235.862	520.609	410.655	0	0	-79.824	0.328	7439.68	8138.15	3	54	0	0	37.885
	ve20-01	T12L	35	41.138	272.128	192.592	160.421	893.709	488.101	403.006	0	0	-80.754	0.298	11194.7	12245.8	3	54	0	0	41.655
	ve20-01	T12L	36	24.683	199.679	22.512	158.038	260.231	533.039	527.78	0	0	-92.203	0.501	4928.62	5391.35	3	55	0	0	24.878
	ve20-01	T12L	37	34.739	214.042	25.767	157	256.764	501.009	457.983	0	0	-74.476	0.342	7435.52	8133.61	3	56	0	0	35.724
	ve20-01	T12L	38	20.112	291.067	61.413	183	417.016	514.395	578.455	0	0	-48.814	0.612	5853.89	6403.48	3	56	0	0	20.327
	ve20-01	T12L	39	35.653	199.45	18.837	164.546	265.169	618.612	396.791	0	0	-71.565	0.34	7110.94	7778.55	3	57	0	0	36.282
	ve20-01	T12L	40	28.339	244.314	24.472	179	289.058	639.169	251.461	0	0	-68.552	0.43	6923.69	7573.72	3	59	0	0	28.763
	ve20-01	T12L	41	16.455	237.245	38.083	166	314.118	658.291	588.972	0	0	-13.241	0.742	3903.89	4270.41	3	59	0	0	16.698
	ve20-01	T12L	42	29.254	221.351	23.644	169	270.825	463.72	348.985	0	0	-78.69	0.43	6475.29	7083.22	3	62	0	0	29.252
	ve20-01	T12L	43	22.854	257.458	34.567	195	322.5	524.434	631.042	0	0	56.976	0.552	5884.04	6436.46	3	62	0	0	22.807
	ve20-01	T12L	44	31.996	208.285	23.285	165.644	281.711	575.587	475.672	0	0	-79.695	0.391	6664.31	7289.99	3	62	0	0	32.069
	ve20-01	T12L	45	22.854	241.267	26.545	174	284.5	730.479	530.649	0	0	-48.366	0.542	5513.99	6031.67	3	62	0	0	23.027
	ve20-01	T12L	46	30.168	237.595	33.103	163	313.883	734.303	590.407	0	0	-64.231	0.4	7167.71	7840.65	3	63	0	0	30.79
	ve20-01	T12L	47	21.94	211.679	28.346	157	270.174	499.097	334.165	0	0	-80.134	0.553	4644.28	5080.3	3	64	0	0	22.321
	ve20-01	T12L	48	37.481	769.693	302.081	216	1495.4	597.577	299.267	0	0	-92.862	0.321	28848.9	31557.4	3	66	0	0	38.293
	ve20-01	T12L	49	21.026	340.462	84.593	164	510.818	616.7	276.32	0	0	-95.194	0.592	7158.56	7830.64	3	66	0	0	21.121
	ve20-01	T12L	50	23.768	297.595	40.121	221.587	386.32	667.375	461.808	0	0	-71.565	0.511	7073.4	7737.48	3	66	0	0	24.188
	ve20-01	T12L	51	25.597	316.015	59.375	210	399.42	634.866	375.757	0	0	-116.565	0.489	8088.98	8848.41	3	65	0	0	25.655
	ve20-01	T12L	52	34.739	191.825	16.983	162.272	231.726	505.79	310.74	0	0	-130.601	0.351	6663.74	7289.36	3	70	0	0	35.26
	ve20-01	T12L	53	34.739	231.922	24.985	177	287.022	469.457	363.327	0	0	-126.254	0.345	8056.63	8813.03	3	71	0	0	35.57
	ve20-01	T12L	54	31.082	256.053	32.606	195	333.063	579.889	419.738	0	0	-66.571	0.4	7958.62	8705.81	3	70	0	0	31.261
	ve20-01	T12L	55	24.683	273.111	39.567	202.615	350.769	405.875	541.166	0	0	-79.114	0.484	6741.11	7374	3	70	0	0	25.315
	ve20-01	T12L	56	34.739	279.519	45.05	181	368.465	470.413	580.367	0	0	-77.471	0.351	9710.1	10621.7	3	70	0	0	35.26
	ve20-01	T12L	57	25.597	397.06	71.974	255.369	545.476	566.025	615.266	0	0	-58.671	0.485	10163.5	11117.7	3	71	0	0	25.744
	ve20-01	T12L	58	20.112	251.838	30.266	210	328.714	648.73	631.998	0	0	-5.44	0.621	5064.91	5540.43	3	71	0	0	20.169
	ve20-01	T12L	59	31.082	852.586	346.73	295	1602.83	725.22	631.998	0	0	-66.571	0.4	26500	28987.9	3	71	0	0	31.261
	ve20-01	T12L	60	31.082	233.746	24.51	181	276.859	532.561	698.927	0	0	-32.735	0.386	7265.28	7947.38	3	71	0	0	31.826
	ve20-01	T12L	61	31.996	242.664	35.992	170.28	311.654	708.01	659.247	0	0	-115.821	0.371	7764.28	8493.23	3	75	0	0	32.927
	ve20-01	T12L	62	19.198	183.443	17.21	155.5	229	473.281	445.554	0	0	-84.289	0.653	3521.67	3852.3	3	72	0	0	19.218
	ve20-01	T12L	63	25.597	248.604	36.385	192.185	321.296	511.048	376.235	0	0	-100.491	0.467	6363.49	6960.93	3	74	0	0	26.254
	ve20-01	T12L	64	26.511	263.651	34.501	199.276	348.531	407.787	279.188	0	0	-57.995	0.455	6989.65	7645.87	3	76	0	0	27.06
	ve20-01	T12L	65	43.88	194.39	19.895	155.716	245.63	560.289	303.091	0	0	-102.265	0.272	8529.89	9330.72	3	76	0	0	45.009
	ve20-01	T12L	66	32.91	360.547	69.453	235.8	501.543	460.374	302.613	0	0	-91.637	0.369	11865.7	12979.7	3	78	0	0	33.478
	ve20-01	T12L	67	32.91	223.906	39.645	178	401.714	387.708	598.056	0	0	-85.101	0.367	7368.81	8060.63	3	77	0	0	33.587
	ve20-01	T12L	68	28.339	252.398	38.69	161	313.889	708.01	661.16	0	0	-50.44	0.438	7152.79	7824.33	3	75	0	0	28.524
	ve20-01	T12L	69	39.309	197.875	23.701	157.143	251.429	360.937	619.568	0	0	-91.364	0.306	7778.37	8508.64	3	81	0	0	40.169
	ve20-01	T12L	70	35.653	230.808	26.855	165	269.224	331.297	466.588	0	0	-106.991	0.346	8228.95	9001.52	3	81	0	0	35.991
	ve20-01	T12L	71	38.395	232.095	45.495	167	363	242.855	382.928	0	0	-90	0.314	8911.36	9748	3	77	0	0	39.201
	ve20-01	T12L	72	33.824	198.669	21.185	171	251.25	456.549	460.852	0	0	-41.634	0.356	6719.86	7350.75	3	83	0	0	34.54
	ve20-01	T12L	73	31.082	245.002	24.254	185.121	283.876	356.156	583.236	0	0	-121.264	0.398	7615.12	8330.06	3	87	0	0	31.319
	ve20-01	T12L	74	27.425	261.006	40.002	189.069	364	496.228	340.858	0	0	-93.945	0.446	7158.13	7830.17	3	86	0	0	27.793
	ve20-01	T13L	1	35.653	178.687	16.906	153.38	233.745	506.746	327.951	0	0	-50.389	0.346	6370.67	6968.78	3	6	0	0	35.991
	ve20-01	T13L	2	36.567	185.723	16.557	159.319	231.162	530.171	356.873	0	0	-37.164	0.332	6791.3	7428.9	3	9	0	0	37.194
	ve20-01	T13L	3	30.168	171.564	11.491	153.047	210.124	539.493	334.882	0	0	-42.455	0.409	5175.7	5661.63	3	6	0	0	30.454
	ve20-01	T13L	4	17.369	173.391	16.811	150.5	210.833	408.982	253.612	0	0	-40.426	0.759	3011.69	3294.44	3	9	0	0	16.956
	ve20-01	T13L	5	24.683	263.139	53.456	176.371	418.286	332.253	462.047	0	0	55.098	0.494	6494.98	7104.76	3	11	0	0	25.065
	ve20-01	T13L	6	38.395	187.368	17.412	158.221	221.502	346.595	521.088	0	0	59.036	0.317	7194.05	7869.46	3	12	0	0	39.026
	ve20-01	T13L	7	33.824	192.205	17.11	151	240.911	297.355	623.154	0	0	-54.554	0.355	6501.22	7111.59	3	16	0	0	34.622
	ve20-01	T13L	8	31.082	826.457	463.284	239	1888.05	433.602	601.402	0	0	-45	0.404	25687.9	28099.6	3	18	0	0	31.1
	ve20-01	T13L	9	39.309	190.822	19.301	154	250.916	447.705	572.24	0	0	-52.306	0.311	7501.12	8205.37	3	18	0	0	39.874
	ve20-01	T13L	10	27.425	188.306	20.815	155.452	255.3	395.835	561.723	0	0	-35.311	0.436	5164.32	5649.17	3	18	0	0	28.12
	ve20-01	T13L	11	25.597	176.962	12.785	156.151	198.757	524.195	448.9	0	0	-30.784	0.47	4529.67	4954.93	3	16	0	0	26.154
	ve20-01	T13L	12	21.026	173.624	10.337	152.636	196.182	391.055	272.495	0	0	-30.069	0.6	3650.61	3993.34	3	16	0	0	20.991
	ve20-01	T13L	13	23.768	198.446	15.698	171.865	233.694	583.714	546.186	0	0	-85.333	0.541	4716.75	5159.58	3	22	0	0	23.503
	ve20-01	T13L	14	37.481	317.768	96.371	200.32	700.53	524.434	363.327	0	0	-20.726	0.329	11910.3	13028.5	3	23	0	0	37.824
	ve20-01	T13L	15	32.91	172.05	15.982	150.633	216.479	624.11	498.619	0	0	-32.784	0.367	5662.2	6193.8	3	24	0	0	33.55
	ve20-01	T13L	16	16.455	162.161	9.989	151.159	181.235	705.141	331.775	0	0	-45	0.785	2668.38	2918.9	3	24	0	0	16.226
	ve20-01	T13L	17	33.824	216.763	31.758	174.983	329.639	407.548	342.531	0	0	-115.498	0.359	7331.86	8020.21	3	31	0	0	34.427
	ve20-01	T13L	18	36.567	266.713	49.769	186.742	383.467	454.398	622.676	0	0	-87.769	0.339	9752.89	10668.5	3	31	0	0	36.839
	ve20-01	T13L	19	34.739	227.441	32.08	166.661	300.662	455.593	766.094	0	0	-32.171	0.356	7900.97	8642.75	3	31	0	0	35.016
	ve20-01	T13L	20	32.91	205.067	16.699	173.586	236	472.564	743.147	0	0	-90.83	0.38	6748.8	7382.4	3	31	0	0	32.99
	ve20-01	T13L	21	33.824	197.128	17.125	163	246.625	379.342	666.896	0	0	-67.751	0.366	6667.74	7293.74	3	35	0	0	34.09
	ve20-01	T13L	22	25.597	202.067	17.395	168.732	229.944	493.121	619.568	0	0	-39.668	0.496	5172.27	5657.86	3	35	0	0	25.463
	ve20-01	T13L	23	24.683	207.948	16.783	169.5	239.5	518.697	581.084	0	0	-66.949	0.52	5132.71	5614.6	3	35	0	0	24.419
	ve20-01	T13L	24	31.082	214.376	16.449	184.152	256.333	475.433	285.403	0	0	-60.362	0.384	6663.21	7288.79	3	35	0	0	31.901
	ve20-01	T13L	25	28.339	744.322	170.554	376.5	1091.08	454.876	694.385	0	0	-69.775	0.422	21093.6	23074	1	39	0	0	29.04
	ve20-01	T13L	26	37.481	889.156	212.911	365	1226.8	677.175	681.716	0	0	-73.163	0.327	33326.5	36455.4	1	41	0	0	37.96
	ve20-01	T13L	27	20.112	394.364	63.927	265	552	782.587	576.543	0	0	0	0.627	7931.36	8676	1	40	0	0	20.079
	ve20-01	T13L	28	28.339	316.643	42.925	209.5	383.444	790.954	520.37	0	0	-51.789	0.436	8973.46	9815.93	1	42	0	0	28.596
	ve20-01	T13L	29	20.112	1348.46	416.371	427	1901.65	607.378	808.164	0	0	37.147	0.645	27119.9	29666.1	1	48	0	0	19.792
	ve20-01	T13L	30	21.94	449.241	50.822	316.5	539.974	652.794	689.126	0	0	-46.79	0.588	9856.42	10781.8	1	47	0	0	21.645
	ve20-01	T13L	31	35.653	1246.47	592.677	229	2262.43	541.405	477.584	0	0	-60.725	0.342	44440.1	48612.3	1	48	0	0	36.172
	ve20-01	T13L	32	33.824	1030.5	464.285	297.5	1928.22	488.579	603.792	0	0	-51.843	0.367	34856	38128.4	1	48	0	0	34.047
	ve20-01	T13L	33	27.425	886.09	267.053	350.5	1377.32	470.891	495.75	0	0	-72.181	0.436	24301.2	26582.7	1	48	0	0	28.12
	ve20-01	T13L	34	18.283	446.545	81.141	241.25	576.579	527.063	381.493	0	0	-60.803	0.663	8164.4	8930.91	1	46	0	0	18.62
	ve20-01	T13L	35	20.112	419.833	82.548	250.25	577.036	722.591	551.205	0	0	-59.744	0.637	8443.6	9236.32	1	47	0	0	19.924
	ve20-01	T13L	36	18.283	762.659	202.228	320.5	1054.45	722.83	615.744	0	0	8.973	0.679	13944	15253.2	1	47	0	0	18.391
	ve20-01	T13L	37	21.94	657.507	107.983	424	818.492	676.697	696.297	0	0	-24.864	0.591	14425.8	15780.2	1	49	0	0	21.603
	ve20-01	T13L	38	30.168	289.234	51.846	171.5	388.191	646.34	789.519	0	0	-95.44	0.414	8725.52	9544.72	1	50	0	0	30.254
	ve20-01	T13L	39	41.138	246.548	26.181	194.994	324.178	714.464	465.154	0	0	-10.421	0.289	10142.4	11094.7	1	51	0	0	42.289
	ve20-01	T13L	40	20.112	497.53	152.389	202	778.735	714.942	378.147	0	0	-24.775	0.599	10006.2	10945.7	1	53	0	0	20.534
	ve20-01	T13L	41	21.026	1403.83	596.018	432	2249.4	593.753	282.296	0	0	-57.031	0.594	29516.9	32288.1	1	53	0	0	21.084
	ve20-01	T13L	42	33.824	209.574	14.358	179	240.506	529.215	797.646	0	0	-81.983	0.362	7088.71	7754.23	1	51	0	0	34.277
	ve20-01	T13L	43	25.597	1671.09	409.324	865	2302.48	551.923	822.984	0	0	29.876	0.479	42774.6	46790.5	1	54	0	0	25.913
	ve20-01	T13L	44	24.683	762.231	173.44	290	982.923	434.08	752.47	0	0	4.399	0.499	18813.9	20580.2	1	54	0	0	24.933
	ve20-01	T13L	45	24.683	1571.62	797.118	471	3000.54	400.616	817.725	0	0	7.667	0.493	38791.8	42433.8	1	55	0	0	25.083
	ve20-01	T13L	46	38.395	264.378	26.689	191.75	301.703	548.337	691.756	0	0	-60.945	0.311	10150.9	11103.9	1	58	0	0	39.376
	ve20-01	T13L	47	24.683	897.842	329.374	242	1331.71	583.236	748.645	0	0	-69.444	0.516	22161.1	24241.7	1	58	0	0	24.507
	ve20-01	T13L	48	32.91	235.826	20.268	191.75	289.1	636.54	830.872	0	0	25.463	0.372	7761.1	8489.75	1	57	0	0	33.358
	ve20-01	T13L	49	27.425	1109.96	253.113	524.75	1455.91	721.874	662.833	0	0	48.532	0.458	30440.9	33298.8	1	56	0	0	27.433
	ve20-01	T13L	50	15.541	970.041	266.036	286.5	1232.37	724.742	638.452	0	0	-41.186	0.84	15075.3	16490.7	1	59	0	0	15.246
	ve20-01	T13L	51	23.768	638.999	108.597	329	791.746	777.329	642.037	0	0	49.899	0.53	15188.1	16614	1	59	0	0	23.75
	ve20-01	T13L	52	14.627	377.495	62.206	232	450.013	799.559	640.364	0	0	64.29	0.896	5521.54	6039.93	1	58	0	0	14.326
	ve20-01	T13L	53	38.395	400.81	53.834	281.5	489.549	487.623	845.453	0	0	-0.699	0.314	15389.2	16834	1	61	0	0	39.204
	ve20-01	T13L	54	31.996	252.494	34.533	180	307.757	597.099	776.373	0	0	73.142	0.37	8078.81	8837.29	1	63	0	0	32.969
	ve20-01	T13L	55	36.567	1182.34	377.49	302.5	1708.66	391.055	853.102	0	0	-37.164	0.332	43234.6	47293.7	1	65	0	0	37.194
	ve20-01	T13L	56	32.91	835.516	230.835	190	1148.87	755.338	731.435	0	0	73.61	0.36	27497	30078.6	1	70	0	0	33.885
	ve20-01	T13L	57	29.254	706.861	170.226	209.5	915.925	642.993	863.141	0	0	10.389	0.432	20678.2	22619.6	1	70	0	0	29.162
	ve20-01	T13L	58	31.996	816.116	132.745	428	983.922	726.176	365.717	0	0	18.97	0.384	26112.5	28564	1	69	0	0	32.353
	ve20-01	T13L	59	23.768	891.559	305.661	273	1437.62	648.73	462.764	0	0	-63.435	0.54	21191	23180.5	1	69	0	0	23.518
	ve20-01	T13L	60	26.511	1415.82	499.892	464	1964	850.233	706.576	0	0	-10.305	0.466	37534.7	41058.7	1	69	0	0	26.724
	ve20-01	T13L	61	32.91	1090.36	280.67	311.5	1419.95	870.79	587.299	0	0	-107.403	0.367	35884	39252.9	1	72	0	0	33.567
	ve20-01	T13L	62	45.709	206.161	20.827	156	245.167	610.963	354.483	0	0	-62.133	0.26	9423.33	10308	1	70	0	0	47.047
	ve20-01	T13L	63	47.537	471.045	85.451	179	608.427	605.705	296.876	0	0	-69.444	0.249	22392	24494.3	1	73	0	0	49.015
	ve20-01	T13L	64	32.91	235.495	21.033	199.5	293.184	641.32	500.531	0	0	16.621	0.37	7750.2	8477.83	1	72	0	0	33.427
	ve20-01	T13L	65	27.425	558.537	109.4	205.5	745.525	710.639	570.328	0	0	-42.93	0.437	15318	16756.1	1	73	0	0	28.076
	ve20-01	T13L	66	26.511	2467.82	1245.84	266	4085.27	685.302	593.514	0	0	-59.381	0.45	65424.4	71566.8	1	74	0	0	27.22
	ve20-01	T13L	67	31.996	1170.44	283.718	381	1506.6	707.054	618.134	0	0	-52.125	0.376	37449.5	40965.4	1	75	0	0	32.704
	ve20-01	T13L	68	28.339	411.195	89.568	188.5	573.5	587.538	253.851	0	0	-86.186	0.431	11653	12747	1	77	0	0	28.747
	ve20-01	T13L	69	31.082	420.87	68.495	252.75	524.265	796.212	793.822	0	0	-87.357	0.404	13081.4	14309.6	1	74	0	0	31.107
	ve20-01	T13L	70	18.283	2315.47	1349.86	441	4095	803.383	663.789	0	0	-25.907	0.664	42334.9	46309.5	1	78	0	0	18.601
	ve20-01	T13L	71	28.339	2514.41	1114.23	253.5	4041.5	784.5	500.292	0	0	-95.807	0.443	71256.8	77946.8	1	81	0	0	28.351
	ve20-01	T13L	72	23.768	1501.01	495.494	337	2095.68	755.577	646.818	0	0	-50.793	0.543	35676.7	39026.2	1	81	0	0	23.445
	ve20-01	T13L	73	33.824	349.23	41.564	257	448.319	719.722	440.773	0	0	-47.779	0.35	11812.5	12921.5	1	81	0	0	34.859
	ve20-01	T13L	74	27.425	3329.33	1153.07	326	4095	737.889	549.771	0	0	-24.362	0.445	91307.6	99880	1	85	0	0	27.814
	ve20-01	T13L	75	26.511	1652.81	307.461	681	1937.21	818.203	630.803	0	0	-91.042	0.482	43817.7	47931.5	1	91	0	0	26.298
	ve20-01	T13L	76	21.94	612.569	146.297	200.5	789.387	786.173	540.449	0	0	-8.842	0.582	13439.9	14701.7	1	94	0	0	21.772
	ve20-01	T13L	77	36.567	201.579	13.384	178.399	250.6	825.374	584.909	0	0	-20.298	0.332	7371.11	8063.14	1	94	0	0	37.209
	ve20-03	L1R	1	27.425	183.671	10.751	165.724	206.597	397.03	344.444	0	0	-53.326	0.439	5037.21	5510.13	3	10	0	0	28.015
	ve20-03	L1R	2	25.597	195.022	22.611	150.185	236.926	517.263	315.043	0	0	-81.573	0.472	4991.96	5460.63	3	29	0	0	26.097
	ve20-03	L1R	3	38.395	195.801	21.416	155.445	249.998	641.081	89.876	0	0	-74.624	0.307	7517.83	8223.64	3	29	0	0	39.665
	ve20-03	L1R	4	33.824	191.505	18.494	158.056	238.944	514.873	270.105	0	0	-75.579	0.356	6477.54	7085.69	3	34	0	0	34.553
	ve20-03	L1R	5	26.511	261.911	37.642	193.929	327.857	160.629	323.17	0	0	-30.256	0.472	6943.54	7595.43	3	35	0	0	26.566
	ve20-03	L1R	6	31.082	264.616	51.374	167.091	376.909	320.78	600.924	0	0	1.736	0.392	8224.76	8996.94	3	40	0	0	31.567
	ve20-03	L1R	7	31.996	235.639	22.043	195.841	287.458	597.577	179.273	0	0	-65.695	0.38	7539.51	8247.35	3	40	0	0	32.522
	ve20-03	L1R	8	37.481	235.066	26.767	189.891	302.48	304.525	601.88	0	0	12.995	0.322	8810.54	9637.72	3	46	0	0	38.269
	ve20-03	L1R	9	21.94	196.24	21.361	161	247.803	546.425	473.759	0	0	-113.199	0.578	4305.53	4709.76	3	46	0	0	21.845
	ve20-03	L1R	10	24.683	250.293	24.707	199	283.077	592.319	397.748	0	0	-83.418	0.495	6177.91	6757.92	3	55	0	0	25.024
	ve20-03	L1R	11	31.082	253.236	48.612	173.837	385.573	642.037	370.976	0	0	-66.571	0.4	7871.04	8610.01	3	55	0	0	31.261
	ve20-03	L1R	12	18.283	253.647	40.553	181.842	324.368	619.09	227.079	0	0	-98.973	0.679	4637.55	5072.95	3	55	0	0	18.391
	ve20-03	L1R	13	33.824	299.497	48.503	216.188	404.694	651.598	252.895	0	0	-114.444	0.354	10130.3	11081.4	3	58	0	0	34.659
	ve20-03	L1R	14	35.653	1012.56	509.761	294	2200.55	684.107	293.53	0	0	-48.24	0.348	36100.5	39489.8	3	59	0	0	35.89
	ve20-03	L1R	15	21.94	270.792	53.28	170	399	448.422	192.659	0	0	-90	0.57	5941.21	6499	3	60	0	0	21.991
	ve20-03	L1R	16	24.683	306.015	56.531	226.154	477.769	366.674	223.255	0	0	-119.476	0.486	7553.27	8262.4	3	64	0	0	25.26
	ve20-03	L1R	17	24.683	352.095	64.018	211	458.604	545.469	112.345	0	0	-35.538	0.509	8690.65	9506.57	3	64	0	0	24.675
	ve20-03	L1R	18	26.511	260.616	39.969	170	348	728.566	298.311	0	0	-98.13	0.456	6909.19	7557.86	3	66	0	0	27.043
	ve20-03	L1R	19	36.567	288.586	43.181	188	416.787	465.154	362.849	0	0	-115.907	0.332	10552.7	11543.4	3	66	0	0	37.203
	ve20-03	L1R	20	27.425	376.813	81.267	234	549.483	458.461	300.701	0	0	-99.782	0.435	10334.2	11304.4	3	68	0	0	28.137
	ve20-03	L1R	21	22.854	305	54.379	207	444	606.183	344.205	0	0	-90	0.545	6970.57	7625	3	69	0	0	22.947
	ve20-03	L1R	22	34.739	249.981	24.747	203.519	319.451	392.967	347.073	0	0	-112.38	0.353	8683.98	9499.28	3	69	0	0	35.156
	ve20-03	L1R	23	21.94	275.969	52.104	174	402.195	428.822	355.678	0	0	-61.189	0.579	6054.8	6623.26	3	69	0	0	21.824
	ve20-03	L1R	24	29.254	279.263	41.783	195.865	356.284	345.639	219.909	0	0	-103.134	0.424	8169.43	8936.42	3	70	0	0	29.454
	ve20-03	L1R	25	32.91	325.833	45.466	241	429.333	229.948	388.664	0	0	-108.435	0.374	10723.3	11730	3	66	0	0	33.259
	ve20-03	L1R	26	27.425	301.148	50.443	209	394.541	442.207	606.661	0	0	-30.964	0.444	8259.03	9034.43	3	67	0	0	27.876
	ve20-03	L1R	27	31.996	302.287	45.541	198.517	394.322	461.808	562.679	0	0	-100.305	0.391	9671.99	10580	3	67	0	0	32.069
	ve20-03	L1R	28	33.824	247.538	34.011	170.889	299.667	779.241	459.896	0	0	-3.18	0.358	8372.81	9158.89	3	68	0	0	34.474
	ve20-03	L1R	29	39.309	256.087	28.737	176	326.184	482.843	212.26	0	0	-73.301	0.31	10066.6	11011.7	3	72	0	0	39.929
	ve20-03	L1R	30	23.768	436.028	104.818	237	601.768	507.702	333.209	0	0	26.565	0.54	10363.7	11336.7	3	72	0	0	23.518
	ve20-03	L1R	31	25.597	266.823	45.432	210.457	388.568	566.982	74.578	0	0	-26.565	0.489	6829.83	7471.05	3	72	0	0	25.655
	ve20-03	L1R	32	34.739	271.929	38.871	189	383.36	549.771	89.398	0	0	-30.7	0.345	9446.44	10333.3	3	74	0	0	35.583
	ve20-03	L1R	33	35.653	926.8	576.282	195.828	2359.4	625.305	243.812	0	0	25.201	0.347	33043	36145.2	3	75	0	0	35.928
	ve20-03	L1R	34	33.824	500.63	147.759	196	713.271	326.516	335.121	0	0	-75.579	0.356	16933.5	18523.3	3	77	0	0	34.553
	ve20-03	L1R	35	32.91	282.101	36.564	217.571	355.457	681.238	305.96	0	0	-6.52	0.365	9284	10155.6	3	77	0	0	33.682
	ve20-03	L1R	36	28.339	307.725	59.707	182.2	410.6	484.277	472.325	0	0	-91.909	0.432	8720.72	9539.47	3	78	0	0	28.7
	ve20-03	L1R	37	30.168	298.981	44.773	213	417.594	584.192	580.367	0	0	-68.199	0.397	9019.57	9866.37	3	76	0	0	30.893
	ve20-03	L1R	38	35.653	801.09	397.053	219.835	1704.23	728.566	472.803	0	0	16.991	0.346	28561	31242.5	3	76	0	0	35.991
	ve20-03	L1R	39	29.254	234.005	37.478	176.776	325.7	811.749	382.928	0	0	-70.974	0.427	6845.47	7488.15	3	80	0	0	29.33
	ve20-03	L1R	40	27.425	305.182	58.942	236.672	440.328	409.221	215.606	0	0	-60.751	0.459	8369.68	9155.47	3	80	0	0	27.396
	ve20-03	L1R	41	22.854	380.661	118.687	211.5	566.5	458.939	277.754	0	0	-75.379	0.556	8699.76	9516.53	3	80	0	0	22.727
	ve20-03	L1R	42	31.082	228.936	27.496	199.678	336.909	491.448	237.119	0	0	-104.036	0.393	7115.77	7783.83	3	80	0	0	31.538
	ve20-03	L2R	1	38.624	206.283	19.276	159.5	252.667	476.365	938.436	0	0	-64.486	0.529	7967.45	5157.08	3	25	0	0	30.3
	ve20-03	L2R	2	47.894	192.429	11.989	171.556	217.872	549.389	989.086	0	0	-68.199	0.444	9216.1	5965.3	3	25	0	0	36.815
	ve20-03	L2R	3	30.899	188.986	16.074	159.152	220.959	824.705	910.158	0	0	-138.24	0.713	5839.49	3779.72	3	23	0	0	23.328
	ve20-03	L2R	4	50.983	193.136	18.334	165.906	261.98	546.903	986.29	0	0	38.66	0.405	9846.71	6373.47	3	23	0	0	39.794
	ve20-03	L2R	5	35.534	233.116	36.327	164.971	303.839	535.095	920.413	0	0	-110.854	0.572	8283.52	5361.67	3	27	0	0	27.932
	ve20-03	L2R	6	38.624	203.758	23.056	164	261.125	546.592	824.394	0	0	-22.891	0.527	7869.91	5093.95	3	28	0	0	30.357
	ve20-03	L2R	7	33.989	165.476	5.137	158.429	175.19	733.347	838.377	0	0	-46.975	0.657	5624.36	3640.48	3	25	0	0	25.503
	ve20-03	L2R	8	33.989	187.518	23.336	159.866	241.264	505.574	627.695	0	0	13.707	0.621	6373.53	4125.39	3	30	0	0	26.228
	ve20-03	L2R	9	27.809	170.892	10.626	155.327	198.621	538.824	555.293	0	0	-65.695	0.782	4752.37	3076.06	3	30	0	0	21.139
	ve20-03	L2R	10	47.894	271.919	40.288	205.207	360.867	237.406	879.395	0	0	43.668	0.421	13023.2	8429.49	3	33	0	0	37.803
	ve20-03	L2R	11	30.899	216.108	24.719	184.806	284.794	243.931	730.55	0	0	-126.573	0.675	6677.54	4322.16	3	33	0	0	23.989
	ve20-03	L2R	12	33.989	175.22	12.212	155	201.236	623.966	787.416	0	0	-52.595	0.604	5955.53	3854.83	3	34	0	0	26.601
	ve20-03	L2R	13	26.264	169.99	11.083	155.789	204.762	657.837	641.989	0	0	43.727	0.844	4464.66	2889.84	3	35	0	0	19.78
	ve20-03	L2R	14	50.983	210.181	27.391	173.215	311.242	384.075	800.778	0	0	-11.842	0.413	10715.7	6935.97	3	38	0	0	39.37
	ve20-03	L2R	15	24.719	172.01	13.551	150	200.667	638.261	662.188	0	0	9.462	0.869	4251.97	2752.17	3	39	0	0	18.902
	ve20-03	L2R	16	37.079	298.946	82.925	201	473.747	277.802	585.745	0	0	33.341	0.583	11084.6	7174.71	3	42	0	0	28.269
	ve20-03	L2R	17	55.618	221.258	17.554	191.162	263.5	236.473	564.304	0	0	8.246	0.372	12306	7965.29	3	42	0	0	43.33
	ve20-03	L2R	18	30.899	174.406	13.196	156.249	206.18	671.199	497.184	0	0	-68.749	0.674	5388.97	3488.12	3	42	0	0	24.006
	ve20-03	L2R	19	32.444	296.529	44.475	218	388.938	806.682	1022.02	0	0	56.31	0.671	9620.59	6227.11	3	47	0	0	24.649
	ve20-03	L2R	20	57.163	233.716	34.875	175.787	326.333	884.988	930.356	0	0	19.44	0.358	13360	8647.5	3	47	0	0	44.816
	ve20-03	L2R	21	33.989	216.48	28.841	187.351	301.526	395.262	827.191	0	0	50.906	0.65	7357.93	4762.56	3	48	0	0	25.624
	ve20-03	L2R	22	71.068	207.657	20.882	166.49	248.451	306.39	688.911	0	0	-14.647	0.279	14757.7	9552.22	3	48	0	0	56.527
	ve20-03	L2R	23	52.528	251.584	49.224	191.253	373.812	186.133	567.723	0	0	53.653	0.395	13215.3	8553.86	3	48	0	0	40.895
	ve20-03	L2R	24	33.989	171.633	7.116	161	186	590.096	505.885	0	0	-85.914	0.624	5833.63	3775.93	3	51	0	0	26.169
	ve20-03	L2R	25	43.259	207.338	27.038	164.5	270.435	473.879	727.754	0	0	-48.814	0.498	8969.18	5805.47	3	53	0	0	33.032
	ve20-03	L2R	26	29.354	210.14	27.922	167.444	282.778	364.188	791.766	0	0	-12.529	0.702	6168.48	3992.67	3	52	0	0	22.919
	ve20-03	L2R	27	57.163	236.858	29.738	188.714	300.703	443.426	930.667	0	0	27.646	0.368	13539.6	8763.75	3	53	0	0	44.199
	ve20-03	L2R	28	40.169	262.695	44.943	197.612	371.237	395.883	822.84	0	0	-18.435	0.511	10552.2	6830.08	3	50	0	0	31.445
	ve20-03	L2R	29	27.809	194.34	12.64	172.694	219.659	517.072	522.044	0	0	-23.629	0.742	5404.44	3498.13	3	56	0	0	21.707
	ve20-03	L2R	30	41.714	192.408	16.651	167.734	241.599	705.691	588.853	0	0	-29.055	0.512	8026.06	5195.02	3	61	0	0	31.993
	ve20-03	L2R	31	35.534	285.493	45.401	196	386.591	353.001	716.256	0	0	-120.735	0.624	10144.7	6566.34	3	61	0	0	26.753
	ve20-03	L2R	32	43.259	299.165	58.723	210.652	411.616	629.56	989.708	0	0	-100.685	0.484	12941.5	8376.61	3	59	0	0	33.52
	ve20-03	L2R	33	40.169	238.346	19.863	212.491	286.918	628.317	941.854	0	0	121.159	0.518	9574.06	6196.99	3	59	0	0	31.229
	ve20-03	L2R	34	33.989	180.977	10.118	161	206.782	673.685	471.393	0	0	-67.694	0.622	6151.23	3981.5	3	66	0	0	26.198
	ve20-03	L2R	35	55.618	233.792	23.921	174	281.016	302.04	698.855	0	0	-99.866	0.369	13003.1	8416.51	3	68	0	0	43.526
	ve20-03	L2R	36	35.534	231.595	26.826	169.281	286.223	421.985	666.849	0	0	-110.854	0.572	8229.46	5326.67	3	68	0	0	27.932
	ve20-03	L2R	37	35.534	324.911	63.39	216	401.018	490.348	739.251	0	0	44.091	0.582	11545.4	7472.95	3	73	0	0	27.689
	ve20-03	L2R	38	38.624	273.155	27.654	231.323	334.583	292.717	516.14	0	0	-70.427	0.551	10550.3	6828.86	3	73	0	0	29.682
	ve20-03	L2R	39	35.534	207.43	19.154	176.773	253.091	669.024	745.777	0	0	0	0.625	7370.79	4770.89	3	73	0	0	26.724
	ve20-03	L2R	40	32.444	261.915	29.539	205.518	333.04	795.495	861.372	0	0	57.095	0.644	8497.57	5500.22	3	74	0	0	25.168
	ve20-03	L2R	41	32.444	234.353	28.548	175	288.06	672.442	899.282	0	0	-107.526	0.665	7603.35	4921.41	3	74	0	0	24.766
	ve20-03	L2R	42	32.444	297.326	45.855	235.575	384.8	575.491	912.023	0	0	-4.289	0.656	9646.45	6243.85	3	72	0	0	24.929
	ve20-03	L2R	43	37.079	319.469	64.939	185	417.208	828.123	915.441	0	0	-104.036	0.586	11845.5	7667.26	3	72	0	0	28.187
	ve20-03	L2R	44	32.444	254.531	26.899	199.75	331.425	798.603	859.197	0	0	27.824	0.637	8258.02	5345.16	3	72	0	0	25.298
	ve20-03	L2R	45	38.624	207.93	20.757	152	236.39	847.389	779.958	0	0	-105.781	0.55	8031.06	5198.26	3	75	0	0	29.708
	ve20-03	L2R	46	35.534	220.04	24.774	175.273	262.091	669.956	745.777	0	0	10.305	0.578	7818.86	5060.91	3	74	0	0	27.793
	ve20-03	L2R	47	37.079	228.505	35.966	165.587	327.522	537.581	350.826	0	0	3.731	0.568	8472.69	5484.11	3	76	0	0	28.649
	ve20-03	L2R	48	30.899	222.77	34.162	164	281.972	659.08	355.176	0	0	-64.093	0.664	6883.39	4455.4	3	76	0	0	24.182
	ve20-03	L2R	49	33.989	192.518	22.197	158	231.112	649.136	408.623	0	0	-68.962	0.633	6543.49	4235.4	3	74	0	0	25.969
	ve20-03	L2R	50	41.714	262.812	40.501	187	343.364	292.096	516.761	0	0	-78.906	0.502	10962.9	7095.94	3	73	0	0	32.299
	ve20-03	L2R	51	41.714	228.849	33.721	176.846	324.654	441.251	512.721	0	0	-6.582	0.495	9546.14	6178.92	3	79	0	0	32.531
	ve20-03	L2R	52	41.714	229.269	30.67	177.75	291.438	501.846	681.764	0	0	-37.972	0.502	9563.66	6190.26	3	79	0	0	32.323
	ve20-03	L2R	53	47.894	195.852	18.975	162.703	237.667	688.911	756.963	0	0	-71.259	0.446	9380.05	6071.41	3	83	0	0	36.752
	ve20-03	L2R	54	41.714	282.66	37.499	189	335.041	647.893	256.05	0	0	-124.624	0.521	11790.8	7631.81	3	83	0	0	31.72
	ve20-03	L2R	55	47.894	264.486	29.911	212.751	358.468	955.526	445.602	0	0	-34.756	0.438	12667.2	8199.06	3	83	0	0	37.065
	ve20-03	L2R	56	35.534	1297.67	567.611	210.5	2112.97	830.92	406.759	0	0	-53.393	0.608	46111.4	29846.5	3	85	0	0	27.097
	ve20-03	L2R	57	33.989	249.777	50.193	157.667	337.333	538.202	275.005	0	0	-90	0.658	8489.66	5495.1	3	87	0	0	25.481
	ve20-03	L2R	58	40.169	222.382	27.464	184.8	285.5	554.05	288.988	0	0	-100.204	0.506	8932.82	5781.94	3	87	0	0	31.573
	ve20-03	L2R	59	38.624	270.437	49.157	196.5	379.281	399.301	731.483	0	0	42.436	0.559	10445.3	6760.92	3	86	0	0	29.473
	ve20-03	L2R	60	38.624	286.316	58.841	187.5	437.184	793.32	772.811	0	0	-93.652	0.567	11058.6	7157.9	3	92	0	0	29.269
	ve20-03	L2R	61	55.618	248.489	35.522	186.479	343.682	588.542	843.971	0	0	-49.574	0.36	13820.5	8945.6	3	92	0	0	44.086
	ve20-03	L2R	62	29.354	365.645	71.245	256	503	786.794	661.566	0	0	-48.366	0.732	10733.2	6947.25	3	94	0	0	22.451
	ve20-03	L2R	63	40.169	270.246	48.057	186.5	368.12	539.445	776.229	0	0	21.371	0.536	10855.5	7026.41	3	94	0	0	30.699
	ve20-03	L2R	64	29.354	273.661	46.974	227.074	375.417	579.22	683.007	0	0	-19.44	0.735	8033.08	5199.56	3	97	0	0	22.408
	ve20-03	L2R	65	41.714	270.692	29.391	218	326.343	598.175	726.2	0	0	-95.599	0.517	11291.6	7308.67	3	97	0	0	31.847
	ve20-03	L2R	66	46.349	776.239	336.528	277	1647	737.076	697.301	0	0	-146.31	0.453	35977.6	23287.2	3	97	0	0	35.852
	ve20-03	L2R	67	37.079	306.958	86.321	221.848	548.597	858.575	728.997	0	0	-22.714	0.555	11381.6	7366.98	3	97	0	0	28.971
	ve20-03	L2R	68	32.444	395.974	107.939	206	551.1	813.829	700.719	0	0	4.399	0.69	12847	8315.46	3	97	0	0	24.309
	ve20-03	L2R	69	40.169	244.596	19.675	208.5	279.28	571.762	613.712	0	0	10.204	0.506	9825.11	6359.49	3	101	0	0	31.573
	ve20-03	L2R	70	46.349	299.152	41.756	222.019	381.536	782.133	699.787	0	0	22.543	0.458	13865.3	8974.57	3	101	0	0	35.663
	ve20-03	L2R	71	32.444	305.736	59.483	189.75	437.174	779.647	646.34	0	0	-73.856	0.674	9919.29	6420.45	3	101	0	0	24.586
	ve20-03	L2R	72	35.534	283.445	64.327	172	435.38	830.298	599.729	0	0	24.228	0.601	10071.9	6519.24	3	101	0	0	27.26
	ve20-03	L2R	73	37.079	270.571	52.602	194.552	410.331	743.291	493.145	0	0	-35.395	0.555	10032.5	6493.71	3	105	0	0	28.971
	ve20-03	L2R	74	24.719	248.019	24.287	197.422	298.711	601.904	465.489	0	0	19.026	0.855	6130.85	3968.31	3	105	0	0	19.064
	ve20-03	L2R	75	46.349	206.717	21.202	177.101	245.708	529.812	489.727	0	0	18.122	0.45	9581.02	6201.5	3	105	0	0	35.965
	ve20-03	T12R	1	20.112	199.233	14.997	169.506	228.24	305.482	588.016	0	0	27.759	0.6	4006.93	4383.12	3	11	0	0	20.529
	ve20-03	T12R	2	31.082	208.434	23.428	178	266.282	205.567	678.37	0	0	-14.036	0.393	6478.53	7086.76	3	14	0	0	31.538
	ve20-03	T12R	3	29.254	217.857	20.361	179.62	258.307	221.104	746.016	0	0	2.816	0.431	6373.08	6971.41	3	17	0	0	29.197
	ve20-03	T12R	4	28.339	211.641	22.351	173.269	258.81	188.117	636.061	0	0	-12.426	0.427	5997.77	6560.88	3	17	0	0	28.882
	ve20-03	T12R	5	30.168	239.506	29.787	184.5	300.806	196.005	772.309	0	0	-31.43	0.414	7225.34	7903.69	3	19	0	0	30.254
	ve20-03	T12R	6	32.91	227.772	26.934	184.914	295.366	629.369	701.317	0	0	38.66	0.365	7496.04	8199.81	3	19	0	0	33.672
	ve20-03	T12R	7	42.052	180.635	14.286	155.671	218.111	661.638	659.008	0	0	17.43	0.285	7596.06	8309.21	3	24	0	0	43.092
	ve20-03	T12R	8	35.653	211.947	18.916	169.363	265.307	401.333	684.346	0	0	12.771	0.331	7556.51	8265.95	3	23	0	0	36.764
	ve20-03	T12R	9	30.168	300.572	40.836	211.562	399.34	347.312	773.026	0	0	-62.622	0.417	9067.56	9918.86	3	28	0	0	30.148
	ve20-03	T12R	10	33.824	300.272	51.274	233.842	395.306	544.274	734.064	0	0	31.239	0.365	10156.5	11110.1	3	28	0	0	34.107
	ve20-03	T12R	11	31.082	289.46	42.223	193.693	369.679	547.859	710.4	0	0	27.35	0.401	8996.97	9841.64	3	28	0	0	31.217
	ve20-03	T12R	12	22.854	276.545	42.674	212.625	363.333	468.023	676.936	0	0	4.764	0.542	6320.25	6913.62	3	31	0	0	23.027
	ve20-03	T12R	13	38.395	311.726	44.066	217.693	417.574	247.158	832.545	0	0	-19.093	0.31	11968.8	13092.5	3	33	0	0	39.46
	ve20-03	T12R	14	34.739	206.015	19.207	167.173	259.75	141.267	604.509	0	0	-86.082	0.357	7156.67	7828.58	3	33	0	0	34.98
	ve20-03	T12R	15	37.481	238.783	23.375	192.5	289.927	226.123	705.619	0	0	-18.886	0.319	8949.83	9790.08	3	35	0	0	38.4
	ve20-03	T12R	16	28.339	275.5	33.558	220.569	344.778	266.041	818.681	0	0	-0.971	0.448	7807.49	8540.5	3	35	0	0	28.21
	ve20-03	T12R	17	37.481	336.538	95.724	221.5	693.188	333.448	741.713	0	0	-9.345	0.322	12613.8	13798.1	3	39	0	0	38.275
	ve20-03	T12R	18	28.339	303.801	42.228	208	375.222	373.605	702.512	0	0	-0.971	0.448	8609.52	9417.82	3	39	0	0	28.21
	ve20-03	T12R	19	28.339	295.772	33.927	237.709	373.778	449.617	727.371	0	0	-136.364	0.441	8382	9168.94	3	41	0	0	28.403
	ve20-03	T12R	20	23.768	283.19	50.464	183	403.846	454.398	697.014	0	0	-4.667	0.541	6730.99	7362.93	3	39	0	0	23.503
	ve20-03	T12R	21	31.996	752.495	339.711	307	1649.79	496.945	676.219	0	0	-30.677	0.374	24076.9	26337.3	3	42	0	0	32.795
	ve20-03	T12R	22	22.854	1433.46	726.766	347.5	2991.06	608.334	675.741	0	0	-20.695	0.543	32760.7	35836.4	3	42	0	0	22.997
	ve20-03	T12R	23	21.94	215.304	21.376	173	263.437	265.085	486.189	0	0	7.595	0.585	4723.79	5167.28	3	44	0	0	21.703
	ve20-03	T12R	24	39.309	327.144	37.236	273.545	460.652	276.32	708.01	0	0	-11.041	0.31	12859.9	14067.2	3	47	0	0	39.94
	ve20-03	T12R	25	31.082	282.162	35.075	223.123	367.339	184.532	616.461	0	0	-40.696	0.393	8770.12	9593.51	3	47	0	0	31.527
	ve20-03	T12R	26	40.224	256.384	34.706	194.16	322.295	116.886	639.886	0	0	-8.696	0.299	10312.7	11280.9	3	47	0	0	41.108
	ve20-03	T12R	27	46.623	239.996	23.551	181.743	291.526	375.518	651.598	0	0	-9.181	0.255	11189.3	12239.8	3	47	0	0	47.942
	ve20-03	T12R	28	37.481	215.868	27.052	166.42	270.688	456.549	649.208	0	0	-12.995	0.322	8090.98	8850.6	3	47	0	0	38.269
	ve20-03	T12R	29	36.567	337.255	56.27	240.192	476.987	611.441	673.35	0	0	3.668	0.329	12332.4	13490.2	3	47	0	0	37.365
	ve20-03	T12R	30	26.511	202.064	18.094	176	236.265	800.993	456.788	0	0	-99.293	0.469	5356.91	5859.84	3	48	0	0	26.643
	ve20-03	T12R	31	21.026	231.68	33.539	158	336.114	263.89	487.862	0	0	-6.483	0.59	4871.3	5328.64	3	45	0	0	21.17
	ve20-03	T12R	32	50.28	296.339	45.325	200.508	415.769	287.554	687.214	0	0	-4.808	0.24	14899.8	16298.6	3	51	0	0	51.333
	ve20-03	T12R	33	39.309	264.317	31.538	205.961	349.523	372.649	674.067	0	0	10.911	0.303	10390.2	11365.6	3	53	0	0	40.41
	ve20-03	T12R	34	36.567	316.656	37.954	235.079	382.077	604.031	652.794	0	0	18.905	0.338	11579.1	12666.2	3	53	0	0	36.888
	ve20-03	T12R	35	33.824	203.507	22.152	159.654	255.309	816.769	513.2	0	0	-124.796	0.36	6883.51	7529.77	3	54	0	0	34.347
	ve20-03	T12R	36	19.198	210.824	38.027	162.6	288.5	266.998	412.089	0	0	99.926	0.64	4047.32	4427.3	3	56	0	0	19.413
	ve20-03	T12R	37	37.481	290.139	28.876	233.108	349.02	218.474	637.974	0	0	-19.558	0.317	10874.7	11895.7	3	54	0	0	38.557
	ve20-03	T12R	38	17.369	320.955	58.106	205.125	428.613	416.392	616.102	0	0	27.277	0.737	5574.77	6098.15	3	58	0	0	17.212
	ve20-03	T12R	39	21.94	259.615	26.848	217.764	310.533	499.336	582.16	0	0	-3.111	0.568	5696	6230.77	3	58	0	0	22.023
	ve20-03	T12R	40	30.168	230.744	22.438	189.979	278.299	339.265	598.215	0	0	5.356	0.401	6961.03	7614.56	3	56	0	0	30.73
	ve20-03	T12R	41	34.739	283.62	27.519	232.26	338.757	202.937	634.866	0	0	-32.412	0.343	9852.56	10777.6	3	64	0	0	35.676
	ve20-03	T12R	42	31.996	225.597	22.905	179.013	274.702	280.383	473.042	0	0	-64.573	0.386	7218.23	7895.91	3	65	0	0	32.29
	ve20-03	T12R	43	26.511	234.426	29.772	182	284.661	307.633	562.918	0	0	-17.784	0.471	6214.88	6798.36	3	63	0	0	26.609
	ve20-03	T12R	44	35.653	255.312	42.219	192.447	353.342	377.669	516.546	0	0	14.4	0.336	9102.58	9957.17	3	68	0	0	36.524
	ve20-03	T12R	45	27.425	255.748	38.345	166.883	322.549	181.903	473.52	0	0	-57.68	0.449	7013.93	7672.44	3	68	0	0	27.719
	ve20-03	T12R	46	21.026	269.629	36.507	188	322.779	760.836	430.495	0	0	-58.134	0.609	5669.2	6201.46	3	68	0	0	20.827
	ve20-03	T12R	47	28.339	312.723	75.339	191.2	468.5	565.069	510.57	0	0	5.711	0.429	8862.36	9694.4	3	71	0	0	28.827
	ve20-03	T12R	48	30.168	224.87	19.433	185.909	256.094	806.969	578.216	0	0	-109.832	0.394	6783.83	7420.73	3	71	0	0	31
	ve20-03	T12R	49	33.824	251.898	39.716	177.5	335.333	376.952	514.634	0	0	13.841	0.368	8520.29	9320.21	3	70	0	0	33.973
	ve20-03	T12R	50	36.567	240.779	32.655	179.635	346.818	226.84	507.941	0	0	2.231	0.339	8804.54	9631.16	3	71	0	0	36.839
	ve20-03	T12R	51	33.824	231.159	23.606	180.75	294.5	346.595	513.678	0	0	8.686	0.351	7818.82	8552.89	3	75	0	0	34.82
	ve20-03	T12R	52	26.511	238.413	40.989	179.605	366.158	718.527	582.519	0	0	-29.358	0.481	6320.56	6913.96	3	76	0	0	26.328
	ve20-03	T12R	53	25.597	271.154	40.126	198.077	347.237	864.097	439.817	0	0	10.685	0.484	6940.67	7592.3	3	81	0	0	25.784
	ve20-03	T12R	54	28.339	241.645	37.966	165	314	646.34	572.718	0	0	0	0.433	6848.07	7491	3	85	0	0	28.684
	ve20-03	T12R	55	29.254	263.296	47.205	167.903	365.548	440.773	468.023	0	0	-82.648	0.412	7702.35	8425.48	3	85	0	0	29.886
	ve20-03	T12R	56	35.653	290.069	71.155	174.921	534	705.619	456.549	0	0	-1.507	0.339	10341.8	11312.7	3	85	0	0	36.345
	ve20-03	T12R	57	28.339	259.065	48.272	169	354	798.364	437.905	0	0	-90	0.433	7341.72	8031	3	88	0	0	28.684
	ve20-03	T12R	58	42.966	274.849	43.516	209.935	382.043	536.864	420.695	0	0	-91.245	0.279	11809.2	12917.9	3	91	0	0	43.992

## Sheet: k
Extended Data Fig 4k: ROOT soma size distribution
	ROOT soma size																						ROOT soma size histogram
	Sample	Ganglia		Area	Mean	StdDev	Min	Max	X	Y	XM	YM	Angle	Circ.	IntDen	RawIntDen	Ch	Slice	AR	Round	Length		Bin Center	# values
	ve20-02	L1L	1	15.541	169.199	15.093	146	211	460.374	675.98	0	0	-86.424	0.831	2629.5	2876.38	3	4	0	0	15.328		10	0
	ve20-02	L1L	2	26.511	158.506	6.144	150.82	174.141	346.356	711.595	0	0	56.592	0.46	4202.16	4596.68	3	8	0	0	26.916		11	0
	ve20-02	L1L	3	24.683	209.72	26.566	163	262.349	493.838	565.547	0	0	-105.642	0.503	5176.46	5662.45	3	15	0	0	24.822		12	2
	ve20-02	L1L	4	35.653	204.483	14.758	165.981	233.145	335.121	256.719	0	0	42.879	0.336	7290.36	7974.82	3	22	0	0	36.533		13	1
	ve20-02	L1L	5	35.653	794.262	371.721	206	1556.41	435.993	247.397	0	0	-79.426	0.337	28317.6	30976.2	3	29	0	0	36.474		14	2
	ve20-02	L1L	6	37.481	265.54	57.834	195.1	438.8	373.366	201.264	0	0	5.711	0.319	9952.74	10887.1	3	32	0	0	38.436		15	4
	ve20-02	L1L	7	42.052	189.371	22.61	159.64	266.025	393.445	371.215	0	0	-110.63	0.28	7963.44	8711.09	3	34	0	0	43.42		16	5
	ve20-02	L1L	8	34.739	239.399	37.123	194.064	347.5	321.497	219.669	0	0	-131.698	0.352	8316.39	9097.17	3	37	0	0	35.215		17	4
	ve20-02	L1L	9	39.309	207.889	30.735	158.429	301	586.343	629.13	0	0	-87.955	0.306	8171.99	8939.21	3	37	0	0	40.183		18	5
	ve20-02	L1L	10	29.254	1365.22	843.909	277	3554.43	694.863	505.551	0	0	17.85	0.419	39937.7	43687.2	3	37	0	0	29.632		19	4
	ve20-02	L1L	11	33.824	542.045	221.328	188	1019.14	672.633	343.009	0	0	-91.614	0.369	18334.3	20055.7	3	39	0	0	33.956		20	8
	ve20-02	L1L	12	28.339	210.011	18.283	177.917	240.4	586.582	560.767	0	0	-93.814	0.431	5951.57	6510.33	3	43	0	0	28.747		21	13
	ve20-02	L1L	13	28.339	316.599	76.56	184.59	474.85	515.351	744.103	0	0	-84.193	0.443	8972.2	9814.56	3	46	0	0	28.351		22	8
	ve20-02	L1L	14	20.112	281.042	68.692	177.5	405.857	337.751	633.432	0	0	-77.905	0.599	5652.27	6182.93	3	46	0	0	20.534		23	5
	ve20-02	L1L	15	19.198	249.025	30.724	198.902	306.96	578.216	484.277	0	0	33.69	0.671	4780.69	5229.52	3	47	0	0	18.96		24	7
	ve20-02	L1L	16	32.91	1446.38	601.677	270	2778.19	415.675	260.066	0	0	26.928	0.362	47600.6	52069.5	3	47	0	0	33.78		25	14
	ve20-02	L1L	17	21.026	269.913	34.1	186.5	341.938	533.517	287.315	0	0	-33.69	0.618	5675.19	6208	3	47	0	0	20.684		26	16
	ve20-02	L1L	18	36.567	317.695	83.388	190.034	456.523	351.137	456.31	0	0	-89.256	0.339	11617.1	12707.8	3	50	0	0	36.814		27	16
	ve20-02	L1L	19	25.597	293.718	50.056	198.5	379.263	457.027	598.295	0	0	-98.584	0.49	7518.25	8224.1	3	53	0	0	25.624		28	11
	ve20-02	L1L	20	37.481	782.658	516.841	239.75	2000.11	610.007	579.889	0	0	-64.722	0.325	29334.9	32089	3	55	0	0	38.065		29	19
	ve20-02	L1L	21	32.91	991.384	436.446	267	1876.09	598.534	512.482	0	0	-43.831	0.377	32626.7	35689.8	3	55	0	0	33.135		30	17
	ve20-02	L1L	22	27.425	805.051	430.364	217.5	1966.01	508.658	477.823	0	0	-83.991	0.459	22078.7	24151.5	3	56	0	0	27.4		31	23
	ve20-02	L1L	23	25.597	289.243	53.108	190	416.333	656.857	483.799	0	0	-70.201	0.498	7403.72	8098.82	3	57	0	0	25.405		32	14
	ve20-02	L1L	24	26.511	683.253	304.949	186	1553.22	600.207	395.596	0	0	-130.711	0.453	18113.7	19814.3	3	57	0	0	27.119		33	14
	ve20-02	L1L	25	30.168	501.409	172.306	230	912.139	575.109	368.825	0	0	-130.601	0.398	15126.4	16546.5	3	59	0	0	30.853		34	12
	ve20-02	L1L	26	34.739	270.812	48.121	184	394.327	631.998	318.389	0	0	-119.358	0.354	9407.61	10290.8	3	56	0	0	35.104		35	17
	ve20-02	L1L	27	29.254	435.737	199.078	212.574	850.572	664.745	312.414	0	0	-81.607	0.423	12746.9	13943.6	3	55	0	0	29.477		36	12
	ve20-02	L1L	28	32.91	483.456	176.642	187	923.793	638.213	453.442	0	0	-122.784	0.367	15910.7	17404.4	3	63	0	0	33.55		37	17
	ve20-02	L1L	29	23.768	335.68	87.052	185	454.94	385.796	505.072	0	0	-90	0.544	7978.6	8727.67	3	62	0	0	23.425		38	16
	ve20-02	L1L	30	43.88	1077.29	639.623	202.5	2648.52	626.261	637.018	0	0	-118.996	0.268	47271.6	51709.7	3	64	0	0	45.366		39	14
	ve20-02	L2L	1	22.854	179.194	14.397	152.806	215.111	838.043	399.979	0	0	-147.829	0.527	4095.35	4479.84	3	21	0	0	23.344		40	8
	ve20-02	L2L	2	26.511	174.79	10.527	159.75	203.25	741.155	919.154	0	0	-121.079	0.451	4633.85	5068.9	3	35	0	0	27.165		41	7
	ve20-02	L2L	3	27.425	214.833	25.885	175.785	271.926	475.034	520.291	0	0	-34.778	0.442	5891.84	6444.99	3	39	0	0	27.937		42	9
	ve20-02	L2L	4	26.511	302.541	78.087	171.083	507.832	805.056	876.447	0	0	38.346	0.449	8020.66	8773.68	3	53	0	0	27.227		43	5
	ve20-02	L2L	5	31.996	237.431	36.035	170.75	297.953	541.166	626.421	0	0	30.867	0.385	7596.85	8310.08	3	67	0	0	32.303		44	2
	ve20-02	L2L	6	31.082	200.646	18.395	172.852	253.243	589.132	613.991	0	0	-11.768	0.4	6236.45	6821.96	3	67	0	0	31.253		45	7
	ve20-02	L2L	7	28.339	164.502	7.327	154.327	181.858	764.58	646.499	0	0	10.192	0.429	4661.9	5099.58	3	66	0	0	28.82		46	2
	ve20-02	L2L	8	30.168	159.718	6.56	148.556	180.102	813.024	652.873	0	0	-116.565	0.404	4818.33	5270.7	3	66	0	0	30.644		47	3
	ve20-02	L2L	9	24.683	222.261	27.587	173.778	296.259	488.261	712.631	0	0	-33.486	0.503	5485.99	6001.05	3	73	0	0	24.839		48	0
	ve20-02	L2L	10	29.254	199.306	18.089	161.908	235.039	717.252	595.825	0	0	-118.217	0.418	5830.41	6377.8	3	77	0	0	29.659		49	1
	ve20-02	L2L	11	29.254	199.515	25.43	163.719	264.598	466.27	723.308	0	0	-17.464	0.416	5836.51	6384.47	3	84	0	0	29.736		50	0
	ve20-02	T12L	1	21.94	169.972	10.4	151.9	191.505	279.666	475.194	0	0	-61.189	0.579	3729.21	4079.33	3	13	0	0	21.824		51	0
	ve20-02	T12L	2	36.567	178.981	16.138	156.396	222.437	284.925	602.358	0	0	-55.491	0.333	6544.78	7159.23	3	17	0	0	37.129		52	0
	ve20-02	T12L	3	13.713	200.348	17.048	169	227.163	335.121	478.54	0	0	-39.289	0.933	2747.3	3005.22	3	24	0	0	13.589		53	0
	ve20-02	T12L	4	26.511	289.658	34.725	244.5	389.357	200.308	276.32	0	0	-96.116	0.46	7679.12	8400.07	1	24	0	0	26.925		54	0
	ve20-02	T12L	5	20.112	318.801	48.652	213	409.741	288.749	286.837	0	0	-29.055	0.652	6411.67	7013.63	1	24	0	0	19.688		55	0
	ve20-02	T12L	6	24.683	194.769	16.192	161	231.923	280.144	324.126	0	0	-98.746	0.49	4807.43	5258.77	1	22	0	0	25.152		56	0
	ve20-02	T12L	7	17.369	220.319	28.609	171	261.667	243.812	357.112	0	0	38.157	0.753	3826.78	4186.06	1	22	0	0	17.023		57	0
	ve20-02	T12L	8	18.283	747.437	147.168	387	964.82	248.114	399.182	0	0	-62.103	0.679	13665.7	14948.7	1	34	0	0	18.391		58	0
	ve20-02	T12L	9	17.369	703.586	191.536	393	950.778	273.93	563.635	0	0	-16.39	0.76	12220.8	13368.1	1	34	0	0	16.943		59	1
	ve20-02	T12L	10	37.481	211.12	18.498	167	271	481.886	274.408	0	0	36.87	0.322	7913.01	8655.92	1	39	0	0	38.245		60	0
	ve20-02	T12L	11	28.339	205.4	23.411	155	259.067	326.994	431.212	0	0	-82.405	0.425	5820.9	6367.4	1	45	0	0	28.938
	ve20-02	T12L	12	25.597	522.106	87.843	338	662.259	248.114	371.454	0	0	-109.799	0.498	13364.3	14619	1	49	0	0	25.405
	ve20-02	T12L	13	29.254	658.65	223.5	187	923.775	507.702	314.565	0	0	-78.69	0.43	19267.8	21076.8	1	51	0	0	29.252
	ve20-02	T12L	14	15.541	248.845	35.367	177	303.461	612.397	515.829	0	0	-108.435	0.855	3867.29	4230.37	1	51	0	0	15.118
	ve20-02	T12L	15	21.94	220.32	26.237	161.187	280.312	330.341	370.02	0	0	-107.65	0.566	4833.85	5287.68	1	52	0	0	22.074
	ve20-02	T12L	16	21.94	363.962	52.897	248	427.31	335.6	298.789	0	0	28.811	0.579	7985.38	8735.09	1	57	0	0	21.824
	ve20-02	T12L	17	31.082	409.363	58.465	269	485.095	381.493	261.022	0	0	37.569	0.397	12723.8	13918.3	1	71	0	0	31.363
	ve20-02	T12L	18	34.739	301.353	32.393	221	350.302	368.108	249.548	0	0	40.601	0.351	10468.6	11451.4	1	71	0	0	35.26
	ve20-02	T13L	1	38.395	441.178	137.624	207.901	812.204	462.764	861.468	0	0	-46.975	0.313	16939.2	18529.5	3	13	0	0	39.236
	ve20-02	T13L	2	41.138	420.577	168.696	165	817.818	472.325	775.417	0	0	59.931	0.293	17301.6	18926	3	13	0	0	41.982
	ve20-02	T13L	3	13.713	195.366	14.515	175.694	220	418.782	798.364	0	0	56.31	0.906	2678.97	2930.49	3	16	0	0	13.789
	ve20-02	T13L	4	29.254	187.709	18.044	150	233.362	464.198	748.645	0	0	51.633	0.429	5491.14	6006.68	3	18	0	0	29.267
	ve20-02	T13L	5	34.739	573.308	277.512	193	1490.15	503.877	828.003	0	0	-53.746	0.345	19915.9	21785.7	3	21	0	0	35.57
	ve20-02	T13L	6	42.052	185.482	16.972	155.884	254.336	410.177	851.428	0	0	-44.091	0.291	7799.87	8532.16	3	25	0	0	42.599
	ve20-02	T13L	7	21.94	572.033	213.033	193	985.346	526.824	893.498	0	0	-39.806	0.549	12550.5	13728.8	3	25	0	0	22.403
	ve20-02	T13L	8	33.824	192.401	18.25	155	232.5	418.782	810.793	0	0	-80.538	0.349	6507.85	7118.83	3	26	0	0	34.895
	ve20-02	T13L	9	18.283	196.45	24.958	170	264	584.67	768.724	0	0	0	0.696	3591.79	3929	3	30	0	0	18.166
	ve20-02	T13L	10	31.082	208.557	25.48	151	261.149	454.637	576.065	0	0	49.97	0.401	6482.36	7090.95	3	37	0	0	31.217
	ve20-02	T13L	11	23.768	158.704	6.658	149.442	175.725	322.214	756.772	0	0	-56.31	0.513	3772.17	4126.32	3	37	0	0	24.131
	ve20-02	T13L	12	29.254	324.358	60.272	244.083	487.286	674.067	726.176	0	0	-33.179	0.417	9488.62	10379.5	3	44	0	0	29.701
	ve20-02	T13L	13	38.395	429.299	133.173	203	750.422	806.491	807.925	0	0	25.942	0.312	16483.1	18030.6	3	50	0	0	39.341
	ve20-02	T13L	14	23.768	172.47	11.353	151	204.006	348.029	420.695	0	0	45	0.504	4099.36	4484.23	3	59	0	0	24.339
	ve20-02	T13L	15	41.138	247.979	59.297	164	369.545	650.164	560.289	0	0	59.931	0.293	10201.3	11159.1	3	66	0	0	41.982
	ve20-02	T13L	16	40.224	211.015	23.912	162.827	268.368	759.64	640.603	0	0	18.853	0.295	8487.8	9284.67	3	69	0	0	41.423
	ve20-02	T13L	17	39.309	274.827	64.341	173	496.286	677.892	648.252	0	0	-84.56	0.304	10803.3	11817.6	3	88	0	0	40.339
	ve20-04	L1R	1	45.709	167.481	10.682	149.743	199.37	513.917	417.826	0	0	-69.717	0.261	7655.32	8374.03	3	1	0	0	46.889
	ve20-04	L1R	2	36.567	223.801	43.51	154	352.923	325.082	513.917	0	0	-95.856	0.327	8183.72	8952.05	3	10	0	0	37.484
	ve20-04	L1R	3	25.597	165.492	10.035	153.333	195.259	313.37	669.287	0	0	42.709	0.5	4236.07	4633.78	3	11	0	0	25.373
	ve20-04	L1R	4	25.597	172.743	11.642	150.508	205.466	588.972	665.701	0	0	-120.784	0.47	4421.67	4836.8	3	18	0	0	26.154
	ve20-04	L1R	5	38.395	214.295	30.617	171.75	292.48	527.063	207.479	0	0	39.536	0.316	8227.9	9000.37	3	17	0	0	39.052
	ve20-04	L1R	6	32.91	195.021	27.174	150	282.36	291.379	550.249	0	0	-51.47	0.38	6418.18	7020.75	3	18	0	0	33
	ve20-04	L1R	7	21.94	218.089	28.874	166.478	276.217	452.008	232.816	0	0	-96.203	0.563	4784.9	5234.13	3	22	0	0	22.12
	ve20-04	L1R	8	14.627	289.833	87.852	161	440.96	500.77	629.608	0	0	46.332	0.869	4239.32	4637.33	3	24	0	0	14.54
	ve20-04	L1R	9	26.511	474.193	174.787	232	853.276	610.007	172.102	0	0	34.824	0.464	12571.3	13751.6	3	49	0	0	26.789
	ve20-04	L1R	10	39.309	418.45	129.804	219.097	764	542.6	399.182	0	0	54.782	0.312	16449	17993.3	3	56	0	0	39.791
	ve20-04	L1R	11	38.395	306.973	74.233	190.967	516.614	666.896	264.368	0	0	-114.677	0.318	11786.3	12892.9	3	63	0	0	38.932
	ve20-04	L1R	12	26.511	286.734	36.932	213.784	373.808	783.783	316.238	0	0	-17.784	0.471	7601.6	8315.27	3	67	0	0	26.609
	ve20-04	L1R	13	32.91	352.27	77.405	240	574.511	568.894	764.182	0	0	-108.178	0.364	11593.3	12681.7	3	67	0	0	33.713
	ve20-04	L1R	14	36.567	245.866	31.679	186.635	302.227	710.878	645.145	0	0	-124.095	0.326	8990.57	9834.65	3	66	0	0	37.524
	ve20-04	L1R	15	41.138	697.052	357.71	186.75	1576.18	500.531	183.337	0	0	-15.313	0.298	28675.2	31367.3	3	71	0	0	41.635
	ve20-04	L1R	16	35.653	328.838	67.108	204.961	445.547	568.177	233.772	0	0	10.574	0.337	11724	12824.7	3	71	0	0	36.474
	ve20-04	L2R	1	30.899	202.763	29.186	161.105	270.105	550.01	674.306	0	0	-81.027	0.679	6265.19	4055.26	3	20	0	0	23.909
	ve20-04	L2R	2	37.079	244.563	28.19	190	299.684	274.073	563.061	0	0	-102.804	0.593	9068.12	5869.51	3	28	0	0	28.042
	ve20-04	L2R	3	33.989	231.5	37.902	171	305.9	427.579	956.459	0	0	-62.241	0.6	7868.45	5093	3	28	0	0	26.688
	ve20-04	L2R	4	27.809	199.891	19.479	163	248.064	618.166	821.597	0	0	-84.401	0.775	5558.81	3598.04	3	43	0	0	21.232
	ve20-04	L2R	5	40.169	194.157	23.505	161.92	248.462	692.64	514.586	0	0	-29.168	0.539	7799.04	5048.08	3	46	0	0	30.604
	ve20-04	L2R	6	26.264	218.862	26.916	186.438	272.745	634.842	513.032	0	0	19.537	0.79	5748.22	3720.65	3	54	0	0	20.443
	ve20-04	L2R	7	44.804	431.28	182.306	231.071	965.773	382.211	284.638	0	0	52.306	0.471	19322.9	12507.1	3	54	0	0	34.558
	ve20-04	L2R	8	41.714	386.718	141.289	244.768	712.112	300.175	510.546	0	0	39.523	0.505	16131.5	10441.4	3	54	0	0	32.227
	ve20-04	L2R	9	41.714	530.322	196.86	287.5	1154.36	253.253	821.597	0	0	-47.353	0.508	22121.7	14318.7	3	54	0	0	32.107
	ve20-04	L2R	10	40.169	375.036	79.45	209.375	509.43	317.887	756.653	0	0	-53.13	0.523	15064.7	9750.93	3	66	0	0	31.074
	ve20-04	L2R	11	38.624	696.805	447.557	261.358	1799.08	596.621	574.559	0	0	32.381	0.533	26913.3	17420.1	3	78	0	0	30.172
	ve20-04	L2R	12	32.444	252.345	54.579	182.811	348.616	478.928	532.764	0	0	44.745	0.667	8187.1	5299.26	3	85	0	0	24.719
	ve20-04	T12R	1	34.739	268.26	61.277	171	453.514	446.988	351.376	0	0	1.548	0.349	9318.98	10193.9	3	29	0	0	35.39
	ve20-04	T12R	2	29.254	204.167	25.434	164.096	275.624	596.621	385.796	0	0	-24.905	0.422	5972.62	6533.35	3	43	0	0	29.516
	ve20-04	T12R	3	29.254	238.791	26.367	182.913	287.127	732.391	600.446	0	0	-31.608	0.431	6985.49	7641.33	3	51	0	0	29.189
	ve20-04	T12R	4	47.537	563.332	338.665	195.061	1746.91	652.077	595.665	0	0	-51.34	0.249	26779.1	29293.3	3	72	0	0	48.977
	ve20-04	T12R	5	35.653	258.561	43.839	167	358.526	603.314	317.433	0	0	-86.987	0.338	9218.42	10083.9	3	83	0	0	36.383
	ve20-04	T12R	6	35.653	302.311	41.772	212	384.735	621.959	274.408	0	0	-109.855	0.335	10778.2	11790.1	3	89	0	0	36.596
	ve20-04	T13R	1	29.254	173.005	11.679	156.211	207.541	704.186	414.719	0	0	-111.105	0.431	5061.02	5536.16	3	28	0	0	29.209
	ve20-04	T13R	2	34.739	263.412	39.325	168	329.524	773.027	741.474	0	0	34.114	0.341	9150.57	10009.7	3	42	0	0	35.8
	ve20-04	T13R	3	20.112	248.317	48.707	166.238	317.218	848.082	792.627	0	0	-119.055	0.652	4994.1	5462.97	3	43	0	0	19.688
	ve20-04	T13R	4	39.309	186.437	15.324	162.5	228.871	860.751	656.14	0	0	-136.941	0.31	7328.73	8016.78	3	47	0	0	39.912
	ve20-04	T13R	5	24.683	345.976	84.169	210	509.914	1061.06	358.308	0	0	-119.055	0.512	8539.62	9341.35	3	49	0	0	24.61
	ve20-04	T13R	6	21.026	3332.96	1276.94	568.25	4095	619.728	751.833	0	0	20.353	0.595	70078.9	76658.1	3	52	0	0	21.076
	ve20-04	T13R	7	37.481	292.638	63.836	177.46	424.761	962.977	804.738	0	0	-79.526	0.317	10968.4	11998.2	3	56	0	0	38.569
	ve20-04	T13R	8	41.138	274.538	47.05	179.361	371.732	1154.2	938.595	0	0	18.296	0.298	11293.9	12354.2	3	57	0	0	41.624
	ve20-04	T13R	9	29.254	491.825	138.583	283.78	797.691	764.74	887.283	0	0	8.043	0.419	14387.6	15738.4	3	55	0	0	29.612
	ve20-04	T13R	10	40.224	227.331	44.077	162.392	343.058	762.987	596.622	0	0	60.422	0.305	9144.09	10002.6	3	57	0	0	40.677
	ve20-04	T13R	11	41.138	251.96	38.993	185.995	364.519	445.554	716.854	0	0	32.421	0.294	10365.1	11338.2	3	59	0	0	41.909
	ve20-04	T13R	12	31.082	267.483	49.934	190.909	362.333	556.703	422.129	0	0	33.207	0.396	8313.88	9094.42	3	59	0	0	31.425
	ve20-04	T13R	13	43.88	751.591	393.717	185	1925.52	1210.93	856.687	0	0	-111.125	0.271	32980.1	36076.4	3	60	0	0	45.1
	ve20-04	T13R	14	37.481	392.412	145.324	187.967	738.617	769.441	635.823	0	0	-11.449	0.317	14708.1	16088.9	3	72	0	0	38.534
	ve20-04	T13R	15	28.339	266.015	53.805	186.289	416.078	727.133	896.845	0	0	32.619	0.442	7538.7	8246.47	3	76	0	0	28.379
	ve20-04	T13R	16	30.168	499.113	279.638	218.5	1130.84	765.617	611.442	0	0	23.782	0.399	15057.1	16470.7	3	76	0	0	30.823
	ve20-04	T13R	17	27.425	241.313	34.218	179	311.337	701.078	431.69	0	0	-76.931	0.456	6618.06	7239.38	3	76	0	0	27.483
	ve20-04	T13R	18	37.481	310.708	56.487	223.5	461.305	434.08	875.81	0	0	-123.69	0.328	11645.7	12739	3	76	0	0	37.921
	ve20-04	T13R	19	30.168	236.96	38.405	179.683	343.113	391.852	556.624	0	0	-134.145	0.416	7148.55	7819.68	3	76	0	0	30.202
	ve20-04	T13R	20	44.795	250.027	33.75	194.917	330.667	580.368	454.159	0	0	-38.29	0.263	11199.8	12251.3	3	81	0	0	46.291
	ve20-04	T13R	21	40.224	899.1	515.79	243.118	2006.48	560.767	608.573	0	0	-119.578	0.305	36165.1	39560.4	3	81	0	0	40.677
	ve20-06	L1L	1	32.91	305.202	86.977	195.959	690.073	230.426	196.005	0	0	-73.61	0.36	10044.3	10987.3	3	12	0	0	33.885
	ve20-06	L1L	2	21.026	182.686	12.361	158.455	204.802	315.043	186.444	0	0	-54.162	0.586	3841.16	4201.79	3	19	0	0	21.229
	ve20-06	L1L	3	21.026	164.928	9.741	151.388	195.537	533.995	330.819	0	0	39.472	0.596	3467.78	3793.36	3	20	0	0	21.056
	ve20-06	L1L	4	29.254	183.037	13.132	155	212.941	216.084	501.965	0	0	-75.069	0.417	5354.47	5857.18	3	21	0	0	29.686
	ve20-06	L1L	5	31.996	194.295	20.788	168	255.028	219.909	441.729	0	0	-40.236	0.379	6216.69	6800.34	3	25	0	0	32.564
	ve20-06	L1L	6	33.824	1342.67	795.972	276	3588.89	195.527	164.931	0	0	-104.421	0.356	45414.9	49678.7	3	25	0	0	34.553
	ve20-06	L1L	7	26.511	166.648	9.569	151.184	187.5	443.163	365.239	0	0	-34.824	0.464	4418	4832.79	3	27	0	0	26.789
	ve20-06	L1L	8	57.593	252.901	40.295	178.694	357.903	81.749	349.941	0	0	-87.23	0.205	14565.3	15932.8	3	32	0	0	59.349
	ve20-06	L1L	9	30.168	216.547	24.74	179	276.617	184.054	302.135	0	0	-53.842	0.4	6532.73	7146.05	3	32	0	0	30.79
	ve20-06	L1L	10	36.567	504.124	250.256	210.231	1119.23	412.089	677.414	0	0	-84.144	0.327	18434.3	20164.9	3	34	0	0	37.484
	ve20-06	L1L	11	21.026	306.935	62.233	208.876	410.785	154.414	442.685	0	0	-20.854	0.572	6453.61	7059.5	3	38	0	0	21.486
	ve20-06	L1L	12	16.455	188.284	13.124	166.526	205.706	427.865	240.943	0	0	28.072	0.783	3098.24	3389.12	3	39	0	0	16.254
	ve20-06	L1L	13	32.91	208.389	26.73	169.163	266.936	260.066	242.855	0	0	-47.291	0.361	6858.12	7501.99	3	44	0	0	33.831
	ve20-06	L1L	14	30.168	181.816	16.339	151	223.107	420.216	267.715	0	0	-53.842	0.4	5484.97	5999.93	3	46	0	0	30.79
	ve20-06	L1L	15	31.082	216.717	26.234	165	296.237	214.172	316.955	0	0	-68.839	0.387	6735.97	7368.38	3	48	0	0	31.783
	ve20-06	L1L	16	24.683	452.094	130.841	264	833.876	305.96	651.12	0	0	-57.529	0.499	11158.9	12206.5	3	48	0	0	24.933
	ve20-06	L1L	17	37.481	664.428	461.819	255	2307.32	407.309	736.215	0	0	-53.13	0.322	24903.5	27241.6	3	52	0	0	38.245
	ve20-06	L1L	18	23.768	309.213	57.129	196.571	431.614	200.786	195.049	0	0	-108.435	0.511	7349.54	8039.55	3	55	0	0	24.188
	ve20-06	L1L	19	36.567	680.785	419.092	209	2151.55	644.906	613.832	0	0	-54.293	0.324	24894.2	27231.4	3	60	0	0	37.679
	ve20-06	L1L	20	31.082	1106.07	761.729	268.945	3273.2	218.474	330.341	0	0	-62.65	0.401	34378.8	37606.5	3	64	0	0	31.217
	ve20-06	L1L	21	35.653	781.024	320.406	190	1526.88	296.876	505.312	0	0	-79.287	0.346	27845.6	30459.9	3	68	0	0	36.004
	ve20-06	L1L	22	37.481	231.309	22.483	190.36	292.288	656.857	216.562	0	0	-31.701	0.323	8669.7	9483.65	3	68	0	0	38.209
	ve20-06	L1L	23	28.339	268.68	37.685	180	347.31	760.597	513.917	0	0	-45	0.442	7614.22	8329.08	3	71	0	0	28.395
	ve20-06	L1L	24	31.082	270.009	30.953	218.111	339.38	599.968	532.561	0	0	-28.887	0.389	8392.4	9180.32	3	71	0	0	31.668
	ve20-06	L1L	25	38.395	291.413	47.88	200	395.289	656.857	436.949	0	0	-46.975	0.313	11188.9	12239.4	3	71	0	0	39.236
	ve20-06	L1L	26	29.254	817.383	347.197	300	1707.02	484.277	387.23	0	0	-106.699	0.41	23911.4	26156.3	3	73	0	0	29.947
	ve20-06	L1L	27	28.339	235.803	27.551	194.378	299.2	709.922	401.094	0	0	-34.216	0.426	6682.51	7309.9	3	73	0	0	28.906
	ve20-06	L1L	28	31.996	231.229	21.694	189.651	278.36	564.113	194.571	0	0	-73.142	0.37	7398.4	8093	3	74	0	0	32.969
	ve20-06	L1L	29	15.541	2732.05	1061.96	1417	4095	377.669	254.807	0	0	10.62	0.806	42458.7	46444.9	3	71	0	0	15.565
	ve20-06	L1L	30	20.112	223.262	28.61	176.959	280.612	408.743	293.052	0	0	-25.346	0.625	4490.2	4911.76	3	72	0	0	20.101
	ve20-06	L1L	31	46.623	231.409	27.301	178.158	294.088	265.802	363.327	0	0	-46.637	0.261	10788.9	11801.9	3	72	0	0	47.345
	ve20-06	L1L	32	32.91	358.237	91.979	189	507.53	527.302	272.495	0	0	-39.174	0.373	11789.7	12896.5	3	77	0	0	33.3
	ve20-06	L1L	33	33.824	288.646	59.279	184.25	402.333	505.79	509.136	0	0	-4.764	0.356	9763.29	10679.9	3	77	0	0	34.54
	ve20-06	L2L	1	54.073	233.823	42.767	182.391	362.683	748.884	678.035	0	0	-64.179	0.371	12643.6	8183.8	3	11	0	0	42.806
	ve20-06	L2L	2	40.169	639.809	273.129	289	1215.6	691.708	806.682	0	0	-46.637	0.533	25700.3	16635	3	14	0	0	30.774
	ve20-06	L2L	3	40.169	277.498	34.909	204	343.88	751.991	506.507	0	0	16.26	0.523	11146.7	7214.94	3	14	0	0	31.074
	ve20-06	L2L	4	41.714	264.695	31.99	207.763	337.491	819.733	573.005	0	0	49.635	0.492	11041.4	7146.77	3	14	0	0	32.626
	ve20-06	L2L	5	33.989	173.093	12.049	152.381	201.429	504.021	557.468	0	0	92.726	0.625	5883.25	3808.05	3	26	0	0	26.132
	ve20-06	L2L	6	46.349	197.255	23.115	158.175	239.337	597.864	484.755	0	0	-74.055	0.445	9142.47	5917.64	3	33	0	0	36.196
	ve20-06	L2L	7	33.989	190.008	15.307	164	228.111	520.179	866.965	0	0	52.595	0.604	6458.17	4180.17	3	37	0	0	26.601
	ve20-06	L2L	8	44.804	220.807	34.751	179	307.893	671.199	463.003	0	0	-64.359	0.474	9892.94	6403.39	3	41	0	0	34.468
	ve20-06	L2L	9	15.45	195.98	15.335	175	221.481	618.995	361.08	0	0	32.005	1	3027.8	1959.8	3	44	0	0	11.726
	ve20-06	T12L	1	34.739	189.249	18.436	156	241.37	738.367	429.3	0	0	-15.732	0.351	6574.23	7191.45	3	7	0	0	35.263
	ve20-06	T12L	2	13.713	171.867	8.854	158.148	192	610.963	475.911	0	0	-64.359	0.98	2356.74	2578	3	7	0	0	13.257
	ve20-06	T12L	3	37.481	196.771	17.051	157.144	231.5	611.441	304.765	0	0	-53.556	0.316	7375.19	8067.61	3	18	0	0	38.628
	ve20-06	T12L	4	24.683	161.154	9.352	150.529	183.694	650.642	674.705	0	0	-61.157	0.492	3977.72	4351.16	3	22	0	0	25.105
	ve20-06	T12L	5	42.052	182.844	12.798	154	227.698	630.325	444.837	0	0	-61.44	0.286	7688.95	8410.82	3	26	0	0	42.999
	ve20-06	T12L	6	41.138	252.399	38.664	192.998	357.066	719.961	439.339	0	0	-62.85	0.294	10383.1	11357.9	3	37	0	0	41.906
	ve20-06	T12L	7	36.567	207.765	24.257	162.895	278.516	533.995	343.248	0	0	-54.293	0.324	7597.33	8310.61	3	42	0	0	37.679
	ve20-06	T12L	8	39.309	164.278	7.671	151.724	187	472.803	612.875	0	0	-38.234	0.306	6457.69	7063.97	3	51	0	0	40.169
	ve20-06	T12L	9	38.395	199.857	21.563	168.081	262.561	603.314	558.376	0	0	-46.975	0.313	7673.55	8393.98	3	56	0	0	39.236
	ve20-06	T12L	10	22.854	178.688	13.182	159	211.75	348.029	194.571	0	0	-60.255	0.537	4083.78	4467.19	3	63	0	0	23.126
	ve20-06	T12L	11	28.339	175.651	12.831	155	199.26	338.946	175.927	0	0	23.962	0.446	4977.84	5445.18	3	66	0	0	28.25
	ve20-06	T12L	12	37.481	199.03	21.07	160.64	251.04	451.291	445.554	0	0	-53.13	0.322	7459.87	8160.24	3	71	0	0	38.245
	ve20-06	T12L	13	30.168	240.805	23.662	201.992	282.938	539.732	514.395	0	0	-69.864	0.406	7264.52	7946.55	3	71	0	0	30.551
	ve20-06	T12L	14	32.91	210.372	25.929	168.824	270.043	323.17	209.869	0	0	-70.017	0.367	6923.39	7573.39	3	76	0	0	33.573
	ve20-06	T12L	15	20.112	347.873	101.544	238	569.413	461.808	561.245	0	0	-48.814	0.612	6996.35	7653.21	3	80	0	0	20.327
	ve20-06	T12L	16	31.082	235.043	28.722	188	303.231	513.439	722.352	0	0	15.709	0.387	7305.59	7991.47	3	87	0	0	31.783
	ve20-06	T13L	1	31.996	241.16	31.853	185.412	340.25	790.236	487.145	0	0	-97.815	0.373	7716.18	8440.61	3	17	0	0	32.813
	ve20-06	T13L	2	36.567	335.499	83.51	186	585.947	296.876	477.106	0	0	-67.38	0.33	12268.1	13419.9	3	28	0	0	37.289
	ve20-06	T13L	3	23.768	283.156	24.256	234.946	329.432	454.637	298.311	0	0	-106.26	0.523	6730.2	7362.06	3	30	0	0	23.903
	ve20-06	T13L	4	43.88	247.861	32.841	186.928	325	393.923	325.082	0	0	-50.194	0.275	10876.2	11897.3	3	33	0	0	44.805
	ve20-06	T13L	5	12.798	163.588	10.77	154	189.769	312.174	634.388	0	0	-94.399	1	2093.67	2290.23	3	36	0	0	12.466
	ve20-06	T13L	6	37.481	194.033	22.253	146	266.18	373.366	473.759	0	0	-145.125	0.318	7272.56	7955.34	3	43	0	0	38.459
	ve20-06	T13L	7	26.511	179.922	15.112	157.643	225.526	208.435	689.843	0	0	19.093	0.481	4769.92	5217.74	3	48	0	0	26.306
	ve20-06	T13L	8	37.481	275.964	42.074	208.6	367.562	119.515	697.014	0	0	-40.914	0.327	10343.4	11314.5	3	51	0	0	37.957
	ve20-08	L1R	1	36.567	1088.93	627.159	216	2931.08	479.496	773.982	0	0	-32.471	0.329	39818.9	43557.3	3	18	0	0	37.399
	ve20-08	L1R	2	33.824	339.344	64.336	202	486	697.492	729.045	0	0	-24.444	0.354	11478.1	12555.7	3	18	0	0	34.659
	ve20-08	L1R	3	35.653	255.801	54.578	176.823	447.557	515.351	732.391	0	0	38.66	0.332	9120.02	9976.25	3	18	0	0	36.733
	ve20-08	L1R	4	36.567	244.874	28.259	191	324.136	576.543	300.701	0	0	-52.253	0.327	8954.31	9794.98	3	22	0	0	37.484
	ve20-08	L1R	5	26.511	427.725	114.343	228.429	587.143	351.376	670.721	0	0	14.534	0.468	11339.4	12404	3	25	0	0	26.669
	ve20-08	L1R	6	33.824	224.849	24.297	181	284.222	679.326	261.022	0	0	-69.075	0.351	7605.38	8319.4	3	27	0	0	34.803
	ve20-08	L1R	7	28.339	255.615	41.745	189.8	374.6	637.735	376.235	0	0	1.909	0.432	7243.97	7924.07	3	27	0	0	28.7
	ve20-08	L1R	8	18.283	251.197	28.759	200	323	552.64	261.5	0	0	-64.799	0.712	4592.76	5023.94	3	28	0	0	17.964
	ve20-08	L1R	9	34.739	581.482	200.015	225	926.208	351.854	670.243	0	0	29.358	0.354	20199.9	22096.3	3	28	0	0	35.104
	ve20-08	L1R	10	32.91	237.761	27.327	189.558	294.728	235.206	658.291	0	0	-62.7	0.372	7824.76	8559.38	3	35	0	0	33.355
	ve20-08	L1R	11	32.91	314.321	61.671	216	474.637	728.566	433.602	0	0	-46.169	0.377	10344.4	11315.6	3	36	0	0	33.135
	ve20-08	L1R	12	28.339	409.853	100.739	228	639.733	368.108	533.039	0	0	29.982	0.432	11615	12705.4	3	43	0	0	28.7
	ve20-08	L1R	13	27.425	195.314	18.653	150	234.898	280.622	715.659	0	0	-59.036	0.444	5356.53	5859.43	3	41	0	0	27.876
	ve20-08	L1R	14	36.567	232.646	31.381	174	287.627	308.828	746.255	0	0	-39.806	0.33	8507.15	9305.84	3	47	0	0	37.338
	ve20-08	L1R	15	32.91	228.449	44.757	159.64	399	550.727	732.869	0	0	36.87	0.369	7518.31	8224.16	3	47	0	0	33.464
	ve20-08	L1R	16	33.824	173.568	14.073	154	223.75	566.503	717.571	0	0	65.556	0.354	5870.82	6422.01	3	59	0	0	34.659
	ve20-08	L1R	17	28.339	177.419	14.473	154.25	217.8	444.12	759.64	0	0	-55.784	0.426	5027.94	5499.99	3	63	0	0	28.906
	ve20-08	L1R	18	25.597	182.789	12.805	159	213	586.104	743.386	0	0	34.287	0.496	4678.83	5118.1	3	68	0	0	25.459
	ve20-08	L2R	1	35.534	193.005	19.169	155.324	230.384	388.115	472.014	0	0	31.866	0.609	6858.22	4439.12	3
	ve20-08	L2R	2	37.079	163.627	6.078	155.067	182.484	600.661	520.801	0	0	62.301	0.591	6067.1	3927.05	3
	ve20-08	L2R	3	44.804	212.804	21.677	175.5	270.625	396.194	358.594	0	0	-97.125	0.458	9534.38	6171.31	3
	ve20-08	L2R	4	43.259	265.19	63.732	160	470.333	444.98	324.413	0	0	-102.995	0.494	11471.8	7425.31	3
	ve20-08	L2R	5	49.438	192.972	14.775	169.873	226.672	463.625	213.789	0	0	-39.806	0.412	9540.26	6175.11	3
	ve20-08	L2R	6	41.714	208.323	20.488	172.207	264.42	374.753	467.975	0	0	-105.642	0.503	8689.91	5624.71	3
	ve20-08	L2R	7	20.084	177.181	13.067	156.854	203	363.566	531.366	0	0	-114.444	1	3558.56	2303.35	3
	ve20-08	L2R	8	26.264	216.809	30.028	182.125	275.375	710.352	502.156	0	0	21.801	0.818	5694.31	3685.75	3
	ve20-08	L2R	9	26.264	188.471	25.693	163	257	490.97	320.684	0	0	-90	0.834	4950.03	3204	3
	ve20-08	L2R	10	41.714	736.336	246.342	259	1215.56	306.39	857.643	0	0	-65.376	0.487	30715.3	19881.1	3
	ve20-08	L2R	11	21.629	209.798	24.189	175.284	248.592	495.941	196.388	0	0	38.66	1	4537.8	2937.18	3
	ve20-08	L2R	12	44.804	217.93	19.49	185	259.898	401.476	577.977	0	0	-111.038	0.47	9764.06	6319.97	3
	ve20-08	L2R	13	38.624	231.96	43.218	155	335	420.121	687.358	0	0	-90	0.545	8959.18	5799	3
	ve20-08	L2R	14	16.994	243.036	40.376	188	315.6	438.144	623.966	0	0	-95.711	1	4130.28	2673.4	3
	ve20-08	L2R	15	72.613	190.461	20.461	157.881	232.446	659.391	922.899	0	0	-70.769	0.285	13829.9	8951.65	3
	ve20-08	L2R	16	44.804	270.387	50.849	198.06	390.133	383.143	897.884	0	0	-53.44	0.475	12114.3	7841.21	3
	ve20-08	L2R	17	46.349	239.078	26.038	189.799	326.834	471.082	845.058	0	0	-54.638	0.464	11080.9	7172.35	3
	ve20-08	L2R	18	26.264	286.358	70.608	199.125	463.469	470.772	620.082	0	0	-90	0.861	7520.97	4868.09	3
	ve20-08	L2R	19	21.629	269.075	47.898	201.25	349.846	470.772	733.969	0	0	-29.476	1	5819.91	3767.05	3
	ve20-08	L2R	20	38.624	252.456	39.258	173	340.75	374.753	660.478	0	0	-73.244	0.533	9750.79	6311.39	3
	ve20-08	L2R	21	32.444	253.665	34.515	197	355.047	502.001	277.646	0	0	-2.121	0.643	8229.9	5326.96	3
	ve20-08	L2R	22	24.719	281.178	33.895	220.75	341.77	360.769	704.293	0	0	-67.166	0.841	6950.5	4498.84	3
	ve20-08	L2R	23	41.714	336.947	72.899	220.03	497.562	498.894	736.144	0	0	55.548	0.499	14055.3	9097.57	3
	ve20-08	L2R	24	37.079	233.714	23.128	181.5	276.921	454.147	656.905	0	0	-130.126	0.576	8665.85	5609.14	3
	ve20-08	L2R	25	40.169	244.93	25.941	190.172	299.344	607.653	423.228	0	0	-53.591	0.529	9838.55	6368.19	3
	ve20-08	L2R	26	21.629	268.192	40.272	220.581	328.599	829.987	412.508	0	0	69.829	1	5800.81	3754.68	3
	ve20-08	L2R	27	55.618	408.044	137.932	214.5	765.235	938.591	841.019	0	0	29.694	0.373	22694.7	14689.6	3
	ve20-08	L2R	28	35.534	247.864	30.284	204.756	328.982	859.818	487.707	0	0	-24.821	0.595	8807.57	5700.87	3
	ve20-08	L2R	29	47.894	438.263	163.104	242.25	879.887	703.05	704.293	0	0	-85.675	0.438	20990	13586.2	3
	ve20-08	L2R	30	47.894	300.081	61.084	214.143	435.6	559.333	546.281	0	0	20.225	0.422	14372	9302.52	3
	ve20-08	L2R	31	52.528	221.717	26.99	175.212	288.563	679.589	599.107	0	0	32.471	0.402	11646.4	7538.36	3
	ve20-08	L2R	32	50.983	430.323	125.56	243.188	775.286	643.077	747.641	0	0	-85.914	0.416	21939.3	14200.7	3
	ve20-08	L2R	33	40.169	722.656	283.065	247.438	1229.49	575.802	789.746	0	0	-103.897	0.524	29028.2	18789	3
	ve20-08	L2R	34	37.079	251.532	29.66	206.247	317.354	600.195	797.204	0	0	0.616	0.558	9326.51	6036.76	3
	ve20-08	T12R	1	32.91	364.84	46.625	290.434	466.184	500.053	623.871	0	0	41.496	0.375	12007	13134.3	3	9	0	0	33.19
	ve20-08	T12R	2	35.653	281.63	35.015	220.327	359.482	414.002	652.555	0	0	-33.275	0.335	10040.9	10983.6	3	9	0	0	36.596
	ve20-08	T12R	3	31.082	385.084	76.69	231	560.669	716.615	643.471	0	0	-17.879	0.403	11969.1	13092.9	3	13	0	0	31.144
	ve20-08	T12R	4	31.996	253.681	32.581	193.353	349.294	401.572	365.717	0	0	29.539	0.37	8116.78	8878.82	3	13	0	0	32.969
	ve20-08	T12R	5	31.996	251.078	28.223	194.45	310.789	474.237	393.445	0	0	26.565	0.391	8033.51	8787.74	3	13	0	0	32.069
	ve20-08	T12R	6	39.309	254.021	32.89	192	329.054	521.566	624.349	0	0	-38.234	0.306	9985.41	10922.9	3	16	0	0	40.169
	ve20-08	T12R	7	42.052	247.624	32.759	196.556	319.641	738.128	523.956	0	0	-79.695	0.289	10413.1	11390.7	3	16	0	0	42.759
	ve20-08	T12R	8	43.88	258.771	36.787	201.615	334.395	638.213	322.692	0	0	-18.435	0.268	11355	12421	3	16	0	0	45.353
	ve20-08	T12R	9	41.138	275.228	36.504	214.314	401.835	756.772	348.985	0	0	-36.607	0.297	11322.3	12385.2	3	23	0	0	41.687
	ve20-08	T12R	10	38.395	252.589	30.063	193.115	305.872	679.326	390.577	0	0	-131.055	0.312	9698.23	10608.7	3	26	0	0	39.306
	ve20-08	T12R	11	28.339	274.251	36.135	200	354.92	584.67	246.202	0	0	13.57	0.438	7772.09	8501.77	3	29	0	0	28.524
	ve20-08	T12R	12	30.168	232.779	30.964	181.5	297.369	473.281	301.179	0	0	10.954	0.416	7022.42	7681.72	3	29	0	0	30.19
	ve20-08	T12R	13	29.254	276.497	36.334	219.894	353.253	586.104	248.831	0	0	12.225	0.427	8088.52	8847.91	3	29	0	0	29.349
	ve20-08	T12R	14	25.597	247.643	24.737	197.5	291.889	588.494	279.427	0	0	27.512	0.481	6338.89	6934.02	3	29	0	0	25.873
	ve20-08	T12R	15	36.567	268.431	33.345	204.111	333.839	731.435	521.566	0	0	-29.197	0.331	9815.69	10737.2	3	30	0	0	37.24
	ve20-08	T12R	16	22.854	320.697	63.298	184	408.5	739.084	456.071	0	0	48.366	0.542	7329.31	8017.42	3	33	0	0	23.027
	ve20-08	T12R	17	37.481	248.324	27.094	184	294.391	211.064	387.947	0	0	16.631	0.319	9307.47	10181.3	3	33	0	0	38.418
	ve20-08	T12R	18	21.026	385.666	69.262	276.917	533.813	573.356	283.172	0	0	28.474	0.577	8109.01	8870.32	3	37	0	0	21.391
	ve20-08	T12R	19	25.597	230.498	31.089	176.878	295.425	584.351	335.759	0	0	46.975	0.47	5900.03	6453.96	3	40	0	0	26.157
	ve20-08	T12R	20	21.026	207.655	18.262	168.31	243.592	596.303	437.427	0	0	49.304	0.598	4366.15	4776.07	3	42	0	0	21.018
	ve20-08	T12R	21	31.996	200.986	15.888	178.712	234.572	696.536	422.926	0	0	22.533	0.382	6430.76	7034.52	3	42	0	0	32.435
	ve20-08	T12R	22	34.739	223.718	25.554	173.993	284.002	719.005	376.235	0	0	31.95	0.358	7771.65	8501.29	3	42	0	0	34.932
	ve20-08	T12R	23	33.824	214.224	28.897	166	315.375	729.045	256.719	0	0	-11.31	0.365	7246.01	7926.3	3	49	0	0	34.127
	ve20-08	T12R	24	25.597	192.397	20.197	162.778	240.741	638.213	397.27	0	0	10.491	0.467	4924.75	5387.11	3	56	0	0	26.254
	ve20-08	T12R	25	31.996	172.314	10.369	153.5	198.765	408.265	446.988	0	0	-53.471	0.39	5513.36	6030.98	3	56	0	0	32.126
	ve20-08	T12R	26	15.541	198.408	18.366	165.719	233.141	597.817	185.608	0	0	30.51	0.809	3083.45	3372.94	3	70	0	0	15.537
	ve20-08	T12R	27	18.283	183.751	15.11	155.74	206.5	613.234	252.895	0	0	28.98	0.728	3359.6	3675.02	3	73	0	0	17.761
	ve20-08	T12R	28	23.768	178.968	17.179	152.311	220.155	557.779	318.509	0	0	28.379	0.535	4253.8	4653.17	3	73	0	0	23.636
	ve20-08	T12R	29	21.026	181.957	13.478	159.125	215.25	552.879	229.35	0	0	65.501	0.614	3825.82	4185.01	3	80	0	0	20.752
	ve20-08	T13R	1	24.683	271.855	34.342	206	339.365	505.312	255.763	0	0	29.476	0.486	6710.1	7340.08	3	10	0	0	25.26
	ve20-08	T13R	2	26.511	402.753	96.166	201	587.959	515.829	323.17	0	0	46.469	0.479	10677.4	11679.8	3	15	0	0	26.376
	ve20-08	T13R	3	25.597	230.827	23.83	185.333	276.741	566.503	336.556	0	0	-4.236	0.48	5908.44	6463.15	3	25	0	0	25.886
	ve20-08	T13R	4	31.082	230.101	29.353	181	291.303	533.517	254.329	0	0	47.49	0.403	7151.96	7823.42	3	26	0	0	31.129
	ve20-08	T13R	5	43.88	185.2	14.958	156.79	226.005	670.243	440.773	0	0	-77.735	0.272	8126.65	8889.61	3	41	0	0	45.009
	ve20-08	T13R	6	28.339	368.946	80.735	216	527.84	610.963	630.564	0	0	-66.038	0.446	10455.7	11437.3	3	49	0	0	28.25
	ve20-08	T13R	7	27.425	178.867	17.32	147	212	614.788	345.639	0	0	-90	0.448	4905.45	5366	3	53	0	0	27.728
	ve20-08	T13R	8	17.369	239.898	51.422	165	344.556	549.771	681.238	0	0	3.18	0.735	4166.85	4558.06	3	55	0	0	17.237
	ve20-08	T13R	9	36.567	240.488	41.565	170.641	324.692	589.45	826.569	0	0	-7.306	0.325	8793.9	9619.51	3	64	0	0	37.594
	ve20-08	T13R	10	42.966	252.084	36.23	163.065	343.826	374.323	511.526	0	0	-91.245	0.279	10831.1	11847.9	3	69	0	0	43.992
	ve20-08	T13R	11	25.597	282.773	36.511	223	374	352.81	281.1	0	0	26.565	0.489	7238.1	7917.64	3	69	0	0	25.655
	ve20-08	T13R	12	18.283	209.775	25.624	164	267.175	695.819	657.574	0	0	-13.671	0.693	3835.41	4195.5	3	74	0	0	18.204
	ve20-08	T13R	13	45.709	311.776	57.642	207	447.732	288.749	639.169	0	0	106.587	0.261	14250.9	15588.8	3	77	0	0	46.889
	ve20-08	T13R	14	15.541	175.893	15.039	158.389	206.809	720.758	653.192	0	0	-75.379	0.851	2733.55	2990.19	3	82	0	0	15.151
	ve20-08	T13R	15	39.309	269.3	32.535	203.031	326.422	114.018	555.986	0	0	4.135	0.312	10586	11579.9	3	84	0	0	39.783
	ve20-08	T13R	16	43.88	229.16	26.317	171.908	302.726	184.532	867.204	0	0	-62.354	0.268	10055.6	10999.7	3	87	0	0	45.333
	ve20-08	T13R	17	21.94	190.332	15.594	164	221.554	555.508	766.333	0	0	-64.537	0.557	4175.91	4567.96	3	91	0	0	22.239
	ve20-08	T13R	18	40.224	747.086	396.901	233	2113.28	165.409	502.443	0	0	14.676	0.293	30050.5	32871.8	3	97	0	0	41.512
	ve20-08	T13R	19	24.683	219.487	27.432	174	277.462	275.364	690.321	0	0	-81.254	0.49	5417.53	5926.15	3	97	0	0	25.152
	ve20-08	T13R	20	15.541	162.683	7.503	151	182.25	466.588	357.112	0	0	-42.51	0.806	2528.24	2765.61	3	97	0	0	15.565
	ve20-08	T13R	21	29.254	197.288	16.187	152.213	233.256	326.038	297.355	0	0	45	0.415	5771.36	6313.21	3	97	0	0	29.748
	R2-1	T13L	1	17.853	295.384	43.542	208.2	357.5	432.343	290.439	0	0	-49.028	0.516	5273.42	7679.98	2	10	0	0	20.852
	R2-1	T13L	2	32.272	852.937	198.198	356	1253.11	397.955	382.832	0	0	25.731	0.278	27526.3	40088	2	14	0	0	38.174
	R2-1	T13L	3	21.973	1372.76	624.769	216.25	3050.6	305.354	347.822	0	0	33.944	0.409	30163.1	43928.2	2	24	0	0	25.97
	R2-1	T13L	4	25.406	685.26	186.96	268.5	1085.49	618.58	397.333	0	0	-128.157	0.367	17409.6	25354.6	2	24	0	0	29.507
	R2-1	T13L	5	28.839	1220.43	574.213	248	2830.04	409.556	520.801	0	0	-89.301	0.314	35196.3	51258.3	2	30	0	0	33.977
	R2-1	T13L	6	21.973	216.75	29.89	153	280	423.85	577.563	0	0	0	0.418	4762.57	6936	2	30	0	0	25.688
	R2-1	T13L	7	22.659	180.267	16.47	153.25	229	447.88	619.823	0	0	-86.424	0.403	4084.72	5948.81	2	37	0	0	26.568
	R2-1	T13L	8	13.733	214.937	21.355	176.447	259.632	493.663	365.845	0	0	-94.514	0.692	2951.71	4298.74	2	37	0	0	15.793
	R2-1	T13L	9	18.539	216.637	21.588	183.362	272.459	572.798	378.689	0	0	-124.624	0.521	4016.33	5849.21	2	36	0	0	21.147
	R2-1	T13L	10	26.779	275.092	39.825	181.684	395.158	649.654	317.369	0	0	-86.987	0.338	7366.73	10728.6	2	38	0	0	31.532
	R2-1	T13L	11	16.479	229.032	17.092	189	259.489	112.281	611.744	0	0	-33.341	0.583	3774.33	5496.77	2	42	0	0	18.846
	R2-1	T13L	12	19.226	632.079	292.564	244.5	1522.83	555.811	507.75	0	0	-136.507	0.487	12152.4	17698.2	2	46	0	0	22.273
	R2-1	T13L	13	27.466	255.204	50.371	164	388.652	331.456	439.801	0	0	-95.932	0.335	7009.4	10208.2	2	58	0	0	32.074
	R2-1	T13L	14	16.479	185.635	13.231	161.5	205	97.78	554.775	0	0	0	0.57	3059.18	4455.25	2	58	0	0	19.059
	R2-1	L1L	1	22.659	191.033	14.259	165	231	509.2	340.571	0	0	-131.186	0.408	4328.68	6304.1	2	10	0	0	26.426
	R2-1	L1L	2	20.599	1769.76	980.052	339	3903.65	440.423	531.573	0	0	-126.469	0.461	36456	53092.8	2	10	0	0	23.7
	R2-1	L1L	3	29.526	1049.92	343.112	292	1767.12	616.094	528.673	0	0	-116.565	0.299	30999.6	45146.5	2	15	0	0	35.205
	R2-1	L1L	4	17.166	186.592	15.076	156	222.812	403.962	338.5	0	0	-135	0.544	3203.06	4664.79	2	15	0	0	19.922
	R2-1	L1L	5	22.659	1832.76	912.914	481	3898.09	332.699	535.302	0	0	-146.31	0.394	41529.1	60481.1	2	20	0	0	26.889
	R2-1	L1L	6	30.212	1843.44	831.729	219	3961.93	503.814	578.806	0	0	-156.975	0.293	55694.8	81111.5	2	26	0	0	36.015
	R2-1	L1L	7	26.093	200.159	18.442	169.121	244.469	498.842	651.726	0	0	-115.866	0.355	5222.66	7606.05	2	29	0	0	30.39
	R2-1	L1L	8	16.479	383.497	104.125	154	534.429	482.269	520.386	0	0	-120.964	0.554	6319.83	9203.92	2	33	0	0	19.327
	R2-1	L1L	9	17.166	256.134	42.861	193.736	340.667	312.398	661.67	0	0	-53.616	0.564	4396.83	6403.35	2	33	0	0	19.557
	R2-1	L1L	10	33.646	316.041	56.734	170	485.303	343.472	653.798	0	0	-152.904	0.264	10633.4	15486	2	35	0	0	40.024
	R2-1	L1L	11	31.586	540.034	104.181	335.267	786.328	362.53	669.127	0	0	-34.046	0.29	17057.4	24841.6	2	46	0	0	37.002
	R2-1	L1L	12	30.212	372.917	129.208	187	750.135	266.408	574.248	0	0	-132.184	0.296	11266.7	16408.4	2	48	0	0	35.785
	R2-1	L1L	13	26.093	740.926	394.41	150	1764.87	191.002	517.486	0	0	-34.114	0.341	19332.6	28155.2	2	47	0	0	31.027
	R2-1	L1L	14	25.406	648.524	208.732	155	993.889	224.147	549.389	0	0	-149.859	0.362	16476.3	23995.4	2	58	0	0	29.704
	R2-1	L1L	15	21.286	168.098	9.476	148	186.337	389.875	506.714	0	0	-162.759	0.423	3578.13	5211.03	2	61	0	0	25.161
	ve20-02	L3L	1	46.349	261.994	47.806	159.501	350.074	742.048	1018.92	0	0	-27.44	0.439	12143.1	7859.83	3	34	0	0	36.414
	ve20-02	L3L	2	49.438	257.578	56.013	164.883	397.106	839.931	810.1	0	0	-121.908	0.413	12734.3	8242.5	3	52	0	0	38.801
	ve20-02	L3L	3	40.169	268.438	50.592	198.787	406.914	782.444	741.116	0	0	-124.33	0.53	10782.8	6979.4	3	64	0	0	30.856
	ve20-02	L3L	4	23.174	232.524	31.849	181.969	286.184	660.323	880.949	0	0	-113.749	1	5388.57	3487.85	3	70	0	0	16.974
	ve20-02	L3L	5	46.349	342.342	85.922	224	577.84	715.946	813.829	0	0	-118.768	0.445	15867.1	10270.3	3	72	0	0	36.158
	ve20-02	L3L	6	52.528	282.066	66.412	187.985	470.068	657.837	601.593	0	0	-118.124	0.395	14816.5	9590.24	3	72	0	0	40.872
	ve20-02	L3L	7	58.708	204.678	24.068	176.12	295.803	625.209	906.119	0	0	-154.134	0.355	12016.3	7777.78	3	76	0	0	45.585
	ve20-04	L3R	1	27.809	232.533	37.845	182.069	307.166	936.572	957.702	0	0	30.964	0.739	6466.55	4185.59	3	61	0	0	21.743
	ve20-04	L3R	2	38.624	257.942	47.593	183.333	351.125	760.693	890.582	0	0	-2.386	0.544	9962.7	6448.54	3	71	0	0	29.857
	ve20-04	L3R	3	37.079	525.038	203.818	249.17	978.726	857.644	789.902	0	0	46.736	0.553	19467.8	12600.9	3	82	0	0	29.017
	ve20-06	L3L	1	57.163	291.004	84.981	173	589.941	441.562	303.593	0	0	60.945	0.358	16634.7	10767.1	3	8	0	0	44.79
	ve20-06	L3L	2	52.528	618.201	259.454	311	1386.43	421.053	384.386	0	0	-22.286	0.393	32473.1	21018.8	3	11	0	0	40.971
	ve20-06	L3L	3	43.259	239.49	26.474	194.99	306.167	609.051	218.14	0	0	-38.991	0.482	10360	6705.72	3	15	0	0	33.583
	ve20-06	L3L	4	40.169	524.092	147.007	335.648	852.8	895.243	512.411	0	0	-138.27	0.532	21052.1	13626.4	3	15	0	0	30.812
	ve20-06	L3L	5	50.983	234.017	27.999	169	283.309	733.969	331.249	0	0	10.954	0.416	11931	7722.55	3	20	0	0	39.247
	ve20-06	L3L	6	37.079	273.715	58.553	209.5	397.333	823.772	365.741	0	0	-101.31	0.573	10149.1	6569.17	3	23	0	0	28.52
	ve20-06	L3L	7	40.169	226.297	27.959	178.2	268.876	829.055	283.084	0	0	37.776	0.51	9090.08	5883.73	3	23	0	0	31.451
	ve20-06	L3L	8	52.528	236.981	23.662	174.831	293.744	1031.66	497.806	0	0	-51.072	0.383	12448.2	8057.35	3	27	0	0	41.542
	ve20-06	L3L	9	52.528	256.423	38.833	174	351.603	727.443	610.294	0	0	-25.388	0.401	13469.5	8718.39	3	28	0	0	40.587
	ve20-06	L3L	10	33.989	222.75	18.711	191.99	264.643	959.255	381.9	0	0	18.435	0.654	7571.05	4900.51	3	32	0	0	25.549
	ve20-06	L3L	11	37.079	398.123	113.792	264.584	664.448	1043.78	487.862	0	0	35.096	0.59	14761.9	9554.94	3	32	0	0	28.104
	ve20-06	L3L	12	26.264	227.344	21.007	184	270.352	730.55	301.107	0	0	24.146	0.846	5971.01	3864.85	3	33	0	0	19.751
	ve20-06	L3L	13	40.169	255.357	26.018	200.292	298.322	831.541	930.046	0	0	-69.044	0.516	10257.4	6639.29	3	44	0	0	31.278
	ve20-06	L3L	14	41.714	234.555	25.088	173.192	270.808	919.481	924.763	0	0	-41.082	0.507	9784.15	6332.98	3	44	0	0	32.155
	ve20-06	L3L	15	41.714	198.37	22.892	162.154	240	766.596	855.157	0	0	-82.333	0.493	8274.76	5356	3	55	0	0	32.608
	ve20-08	L3R	1	41.714	249.025	44.337	181.923	373.077	872.559	673.374	0	0	-90	0.522	10387.8	6723.67	3	4	0	0	31.696
	ve20-08	L3R	2	52.528	230.979	37.446	175.123	309.92	984.114	743.602	0	0	-102.995	0.384	12132.9	7853.28	3	10	0	0	41.458
	ve20-08	L3R	3	49.438	311.799	62.008	190	449.969	815.383	454.613	0	0	-125.218	0.413	15414.9	9977.58	3	10	0	0	38.797
	ve20-08	L3R	4	47.894	240.607	33.101	179.173	300.313	705.691	314.158	0	0	-8.673	0.437	11523.5	7458.8	3	10	0	0	37.092
	ve20-08	L3R	5	35.534	231.267	28.796	192.521	319.463	886.542	855.779	0	0	-51.546	0.613	8217.82	5319.14	3	12	0	0	26.983
	ve20-08	L3R	6	43.259	239.517	33.246	186.25	328.785	856.4	179.608	0	0	-21.801	0.485	10361.2	6706.49	3	21	0	0	33.468
	ve20-08	L3R	7	41.714	211.96	20.891	171.596	246.115	1096.91	602.215	0	0	-120.579	0.52	8841.64	5722.92	3	24	0	0	31.762
	ve20-08	L3R	8	29.354	197.808	22.654	165.5	241.875	967.645	503.089	0	0	-105.945	0.721	5806.48	3758.35	3	28	0	0	22.622
	ve20-08	L3R	9	49.438	238.017	28.687	190.064	309.373	177.743	409.866	0	0	-130.4	0.422	11767.2	7616.56	3	52	0	0	38.356
