# Supplementary material for: The role of somatosensory innervation of adipose tissues
Source: Nature. 2022 Aug 31;609(7927):569–74. doi: 10.1038/s41586-022-05137-7 (PMC9477745; doi:10.1038/s41586-022-05137-7)
Supplement: Supplementary file 12 — Source Data Extended Data Fig. 5 [file 41586_2022_5137_MOESM12_ESM.xlsx]

## Sheet: 5a
Extended Data Fig 5a: Quantification of CTB number in SChG (T12)
	T12 SChG						Paired t test
	Ear Tag	Animal	Cre+	Cre-			P value	0.7119
	2	ve006-1	88	75			P value summary	ns
	3	ve006-2	57	84			Significantly different (P < 0.05)?	No
	4	ve006-3	66	94			One- or two-tailed P value?	Two-tailed
	5	ve006-4	103	129			t, df	t=0.3846, df=7
	12	ve006-7	94	66			Number of pairs	8
	8	ve006-8	122	84
	9	ve006-9	51	48
	1	ve006-10	64	35

## Sheet: 5c
Extended Data Fig 5c: Quantification of flank skin IENFs
	Raw
	No	Sample	View	Length (um)	IENF	IENF density	Condition			CTL	ABL			Unpaired t test
	1	ve006-1L	1	484.637	10	20.634	ABL			22.247	20.634			P value	0.9586
	2	ve006-1L	2	514.544	7	13.6043	ABL			19.0115	13.6043			P value summary	ns
	3	ve006-1L	3	506.176	12	23.7072	ABL			32.6284	23.7072			Significantly different (P < 0.05)?	No
	4	ve006-1L	4	439.048	10	22.7765	ABL			23.7841	22.7765			One- or two-tailed P value?	Two-tailed
	5	ve006-1L	5	505.3	12	23.7482	ABL			16.7651	23.7482			t, df	t=0.05209, df=99
	6	ve006-1L	6	366.015	1	2.73213	ABL			20.9201	2.73213
	7	ve006-1L	7	563.841	13	23.0562	ABL			19.2907	23.0562
	8	ve006-1L	8	516.991	11	21.277	ABL			32.5495	21.277
	9	ve006-1L	9	422.871	10	23.6479	ABL			23.114	23.6479
	10	ve006-1L	10	437.712	11	25.1307	ABL			25.2305	25.1307
	11	ve006-1L	11	510.249	14	27.4376	ABL			24.5063	27.4376
	12	ve006-1L	12	599.671	9	15.0082	ABL			20.0114	15.0082
	13	ve006-1L	13	209.279	6	28.6699	ABL			29.3767	28.6699
	14	ve006-1L	14	340.473	3	8.81127	ABL			25.8517	8.81127
	15	ve006-1L	15	241.344	7	29.0042	ABL			22.0071	29.0042
	16	ve006-1R	1	494.448	11	22.247	CTL			25.0504	23.2004
	17	ve006-1R	2	262.999	5	19.0115	CTL			17.3494	45.3982
	18	ve006-1R	3	275.834	9	32.6284	CTL			12.9878	16.9967
	19	ve006-1R	4	462.494	11	23.7841	CTL			18.2069	24.561
	20	ve006-1R	5	298.239	5	16.7651	CTL			15.9751	2.92911
	21	ve006-1R	6	525.81	11	20.9201	CTL			9.39001	30.4293
	22	ve006-1R	7	518.385	10	19.2907	CTL			13.1739	9.86013
	23	ve006-1R	8	368.67	12	32.5495	CTL			25.4376	26.4056
	24	ve006-1R	9	562.429	13	23.114	CTL			27.8316	19.9025
	25	ve006-1R	10	515.25	13	25.2305	CTL			11.3266	28.6335
	26	ve006-1R	11	448.864	11	24.5063	CTL			14.0417	9.25791
	27	ve006-1R	12	549.687	11	20.0114	CTL			14.0686	18.761
	28	ve006-2L	1	517.232	12	23.2004	ABL			14.3494	14.6868
	29	ve006-2L	2	264.327	12	45.3982	ABL			12.2532	13.1389
	30	ve006-2L	3	470.68	8	16.9967	ABL			9.99441	15.9848
	31	ve006-2L	4	529.294	13	24.561	ABL			10.8648	10.2272
	32	ve006-2L	5	341.401	1	2.92911	ABL			14.9416	17.9111
	33	ve006-2L	6	525.809	16	30.4293	ABL			25.306	18.7024
	34	ve006-2L	7	405.674	4	9.86013	ABL			13.5571	15.2227
	35	ve006-2L	8	454.449	12	26.4056	ABL			16.3958	9.93405
	36	ve006-2L	10	502.448	10	19.9025	ABL			16.8944	15.5574
	37	ve006-2L	11	488.938	14	28.6335	ABL			13.2503	16.4027
	38	ve006-2L	13	432.063	4	9.25791	ABL			17.4754	17.6911
	39	ve006-2R	1	510.61	15	29.3767	CTL			13.9778	27.535
	40	ve006-2R	2	386.822	10	25.8517	CTL			25.0441	15.9114
	41	ve006-2R	3	499.84	11	22.0071	CTL			20.7903	15.0663
	42	ve006-2R	4	479.035	12	25.0504	CTL			18.6328	13.3884
	43	ve006-2R	5	461.112	8	17.3494	CTL			24.997	23.788
	44	ve006-2R	6	538.968	7	12.9878	CTL			15.0664	24.2921
	45	ve006-2R	7	494.318	9	18.2069	CTL			22.296	17.3613
	46	ve006-2R	8	500.779	8	15.9751	CTL			23.1465	21.4845
	47	ve006-2R	9	532.481	5	9.39001	CTL			15.8658	14.1577
	48	ve006-2R	10	531.355	7	13.1739	CTL			21.12	17.0825
	49	ve006-2R	11	471.743	12	25.4376	CTL				11.8893
	50	ve006-2R	12	538.955	15	27.8316	CTL				15.9732
	51	ve006-2R	13	529.724	6	11.3266	CTL				23.2755
	52	ve006-4L	1	569.732	8	14.0417	CTL				21.1198
	53	ve006-4L	2	568.642	8	14.0686	CTL				27.9742
	54	ve006-4L	3	627.206	9	14.3494	CTL
	55	ve006-4L	4	571.278	7	12.2532	CTL
	56	ve006-4L	5	700.392	7	9.99441	CTL
	57	ve006-4L	6	552.241	6	10.8648	CTL
	58	ve006-4L	7	602.345	9	14.9416	CTL
	59	ve006-4L	8	237.098	6	25.306	CTL
	60	ve006-4L	9	590.097	8	13.5571	CTL
	61	ve006-4L	10	609.914	10	16.3958	CTL
	62	ve006-4L	11	532.72	9	16.8944	CTL
	63	ve006-4L	12	377.349	5	13.2503	CTL
	64	ve006-4R	1	373.115	7	18.761	ABL
	65	ve006-4R	2	408.531	6	14.6868	ABL
	66	ve006-4R	3	608.877	8	13.1389	ABL
	67	ve006-4R	4	500.474	8	15.9848	ABL
	68	ve006-4R	5	586.671	6	10.2272	ABL
	69	ve006-4R	6	558.314	10	17.9111	ABL
	70	ve006-4R	7	427.752	8	18.7024	ABL
	71	ve006-4R	8	591.222	9	15.2227	ABL
	72	ve006-4R	9	503.319	5	9.93405	ABL
	73	ve006-4R	10	642.78	10	15.5574	ABL
	74	ve006-4R	11	487.724	8	16.4027	ABL
	75	ve006-4R	12	621.782	11	17.6911	ABL
	76	ve006-4R	13	472.126	13	27.535	ABL
	77	ve006-4R	14	628.478	10	15.9114	ABL
	78	ve006-8L	1	398.239	6	15.0663	ABL
	79	ve006-8L	2	522.841	7	13.3884	ABL
	80	ve006-8L	3	546.494	13	23.788	ABL
	81	ve006-8L	4	493.988	12	24.2921	ABL
	82	ve006-8L	5	518.395	9	17.3613	ABL
	83	ve006-8L	6	511.997	11	21.4845	ABL
	84	ve006-8L	7	423.798	6	14.1577	ABL
	85	ve006-8L	8	526.855	9	17.0825	ABL
	86	ve006-8L	9	504.654	6	11.8893	ABL
	87	ve006-8L	10	500.84	8	15.9732	ABL
	88	ve006-8L	11	515.563	12	23.2755	ABL
	89	ve006-8L	12	473.488	10	21.1198	ABL
	90	ve006-8L	13	500.462	14	27.9742	ABL
	91	ve006-8R	1	515.009	9	17.4754	CTL
	92	ve006-8R	2	500.793	7	13.9778	CTL
	93	ve006-8R	3	519.083	13	25.0441	CTL
	94	ve006-8R	4	529.093	11	20.7903	CTL
	95	ve006-8R	5	429.349	8	18.6328	CTL
	96	ve006-8R	6	520.063	13	24.997	CTL
	97	ve006-8R	7	530.981	8	15.0664	CTL
	98	ve006-8R	8	448.51	10	22.296	CTL
	99	ve006-8R	9	475.233	11	23.1465	CTL
	100	ve006-8R	11	504.231	8	15.8658	CTL
	101	ve006-8R	12	520.833	11	21.12	CTL

## Sheet: 5d
Extended Data Fig 5c: Quantification of average flank skin IENFs (per animal)
	CTL	ABL			Paired t test
	23.3382	20.6164			P value	0.9876
	19.5357	21.5977			P value summary	ns
	14.6598	16.2619			Significantly different (P < 0.05)?	No
	19.8557	18.9887			One- or two-tailed P value?	Two-tailed
					t, df	t=0.01684, df=3
					Number of pairs	4

## Sheet: 5e
Extended Data Fig 5e: von frey
	50% threshold				Paired t test
	Control	Ablated			P value	0.5622
	0.318	0.6225			P value summary	ns
	0.7435	0.935			Significantly different (P < 0.05)?	No
	0.8525	0.8535			One- or two-tailed P value?	Two-tailed
	1.2995	0.949			t, df	t=0.6017, df=9
	0.5615	1.41			Number of pairs	10
	1.2115	1.237
	0.6935	0.884
	0.5025	1.1655
	1.6365	0.6595
	0.936	1.004
