# Supplementary material for: The role of somatosensory innervation of adipose tissues
Source: Nature. 2022 Aug 31;609(7927):569–74. doi: 10.1038/s41586-022-05137-7 (PMC9477745; doi:10.1038/s41586-022-05137-7)
Supplement: Supplementary file 13 — Source Data Extended Data Fig. 6 [file 41586_2022_5137_MOESM13_ESM.xlsx]

## Sheet: 6a
Extended Data Fig 6a: eWAT gene expression after unilateral sensory ablation
	Delta Cq (Reference: Tbp)
	eWAT	Treatment	Ear Tag	Fat pad	Surgery	Ucp1	Elovl3	Cidea	Fasn	Acacb	ChREBPb	Tbp
	ve06-Re-02	RT	2	Right	YFP	7.25618	8.89726	4.26799	-2.75436	0.806319	8.14183	0
	ve06-Re-05	RT	4	Left	YFP	7.71826	10.4778	1.91648	-4.7079	-2.44669	6.43804	0
	ve06-Re-10	RT	6	Right	YFP	6.71799	9.82543	1.82814	-4.37991	-1.54855	6.27607	0
	ve06-Re-13	RT	12	Left	YFP	6.55727	8.7993	1.60286	-5.71289	-2.5148	2.67896	0
	ve06-Re-17	RT	9	Left	YFP	7.02889	9.32282	2.47517	-3.4095	-1.2751	6.85448	0
	ve06-Re-01	RT	2	Left	Cre	8.2339	9.41515	2.31446	-4.2627	-1.39955	6.96525	0
	ve06-Re-06	RT	4	Right	Cre	7.41903	10.4349	1.92821	-5.03389	-2.41716	6.01971	0
	ve06-Re-09	RT	6	Left	Cre	7.3151	9.65441	2.39853	-4.29323	-1.59637	6.34621	0
	ve06-Re-14	RT	12	Right	Cre	6.95733	8.46498	3.43744	-3.90272	-0.343527	4.90403	0
	ve06-Re-18	RT	9	Right	Cre	8.05764	12.4275	2.60463	-3.05101	-0.872442	7.07084	0
	Delta Delta Cq (normalized to CTL group)
	eWAT	Treatment	Ear Tag	Fat pad	Surgery	Ucp1	Elovl3	Cidea	Fasn	Acacb	ChREBPb	Tbp
	ve06-Re-02	RT	2	Right	YFP	0.200461	-0.567261	1.84986	1.43855	2.20208	2.06396	0
	ve06-Re-05	RT	4	Left	YFP	0.662545	1.01328	-0.501648	-0.514985	-1.05093	0.360158	0
	ve06-Re-10	RT	6	Right	YFP	-0.337732	0.3609	-0.589985	-0.187	-0.152788	0.198196	0
	ve06-Re-13	RT	12	Left	YFP	-0.49845	-0.665222	-0.815271	-1.51998	-1.11904	-3.39891	0
	ve06-Re-17	RT	9	Left	YFP	-0.0268235	-0.141701	0.0570398	0.783417	0.120666	0.776603	0
	ve06-Re-01	RT	2	Left	Cre	1.17818	-0.0493737	-0.103672	-0.069783	-0.00378332	0.887375	0
	ve06-Re-06	RT	4	Right	Cre	0.363311	0.970381	-0.489922	-0.840978	-1.02139	-0.0581633	0
	ve06-Re-09	RT	6	Left	Cre	0.259384	0.189887	-0.019599	-0.100317	-0.200607	0.268328	0
	ve06-Re-14	RT	12	Right	Cre	-0.098383	-0.999541	1.01932	0.29019	1.05224	-1.17385	0
	ve06-Re-18	RT	9	Right	Cre	1.00192	2.96302	0.186501	1.14191	0.523323	0.992964	0
				two-tailed paired t test		UCP1	Elovl3	Cidea	Fasn	Acacb	ChREBPbeta
					Below threshold?	No	No	No	No	No	No
					P value	0.08782	0.390249	0.855523	0.882907	0.924899	0.762003
					Mean of YFP	1.2e-06	8e-07	8e-07	2e-10	-2e-06	-2e-07
					Mean of Cre	0.5409	0.6149	0.1185	0.0842	0.06996	0.1833
					Difference	-0.5409	-0.6149	-0.1185	-0.0842	-0.06996	-0.1833
					SE of difference	0.2406	0.6387	0.6105	0.5366	0.6972	0.5654
					t ratio	2.248	0.9626	0.1941	0.1569	0.1003	0.3242
					df	4	4	4	4	4	4

## Sheet: 6b
Extended Data Fig 6b: iBAT gene expression after unilateral sensory ablation
	Delta Cq (Reference: Tbp)
	iBAT	Treatment	Ear Tag	Fat pad	Surgery	Ucp1	Elovl3	Cidea	Fasn	Acacb	ChREBPb	Tbp
	ve06-iB-02	RT	2	Right	YFP	-9.75691	-4.12501	-8.47256	-8.60914	-6.54236	-0.88577	0
	ve06-iB-05	RT	4	Left	YFP	-10.0815	-4.42847	-8.54352	-8.88102	-6.32586	-1.62222	0
	ve06-iB-10	RT	6	Right	YFP	-10.348	-4.55389	-8.42938	-8.36374	-5.97678	-0.0234273	0
	ve06-iB-13	RT	12	Left	YFP	-9.81214	-3.77766	-8.5529	-8.82155	-6.19103	-2.64242	0
	ve06-iB-17	RT	9	Left	YFP	-11.0253	-5.15282	-8.5722	-8.59076	-6.71392	-2.38023	0
	ve06-iB-01	RT	2	Left	Cre	-9.89698	-4.23733	-8.64518	-8.88983	-6.55122	-1.17657	0
	ve06-iB-06	RT	4	Right	Cre	-10.3144	-4.39602	-8.59967	-9.01618	-6.64993	-1.70581	0
	ve06-iB-09	RT	6	Left	Cre	-10.2652	-4.99932	-8.6756	-8.47425	-6.25293	-0.375576	0
	ve06-iB-14	RT	12	Right	Cre	-9.82149	-4.01729	-8.54913	-8.7682	-6.07053	-2.51289	0
	ve06-iB-18	RT	9	Right	Cre	-10.5323	-4.82094	-9.06565	-8.96231	-6.49212	-2.63628	0
	Delta Delta Cq (normalized to CTL group)
	iBAT	Treatment	Ear Tag	Fat pad	Surgery	Ucp1	Elovl3	Cidea	Fasn	Acacb	ChREBPb	Tbp
	ve06-iB-02	RT	2	Right	YFP	0.447872	0.282556	0.0415504	0.0441003	-0.19237	0.625043	0
	ve06-iB-05	RT	4	Left	YFP	0.12326	-0.0208997	-0.0294099	-0.227774	0.0241316	-0.111411	0
	ve06-iB-10	RT	6	Right	YFP	-0.143259	-0.146318	0.0847339	0.2895	0.373208	1.48739	0
	ve06-iB-13	RT	12	Left	YFP	0.392643	0.629912	-0.0387838	-0.168309	0.158962	-1.1316	0
	ve06-iB-17	RT	9	Left	YFP	-0.820516	-0.74525	-0.0580906	0.0624825	-0.363932	-0.869413	0
	ve06-iB-01	RT	2	Left	Cre	0.307805	0.17024	-0.13107	-0.236584	-0.201227	0.334245	0
	ve06-iB-06	RT	4	Right	Cre	-0.109654	0.01155	-0.0855527	-0.362933	-0.29994	-0.194998	0
	ve06-iB-09	RT	6	Left	Cre	-0.0603786	-0.591753	-0.161491	0.178995	0.0970618	1.13524	0
	ve06-iB-14	RT	12	Right	Cre	0.383299	0.390276	-0.035017	-0.114962	0.279458	-1.00208	0
	ve06-iB-18	RT	9	Right	Cre	-0.327533	-0.413374	-0.551534	-0.309062	-0.142123	-1.12547	0
				two-tailed paired t test		UCP1	Elovl3	Cidea	Fasn	Acacb	ChREBPbeta
					Below threshold?	No	No	No	No	No	No
					P value	0.773611	0.544053	0.09054	0.082588	0.645509	0.122289
					Mean of YFP	-1e-06	-4e-07	8e-07	6e-07	4e-07	0
					Mean of Cre	0.03871	-0.08661	-0.1929	-0.1689	-0.05335	-0.1706
					Difference	-0.03871	0.08661	0.1929	0.1689	0.05335	0.1706
					SE of difference	0.1258	0.1308	0.08688	0.07332	0.1074	0.08728
					t ratio	0.3078	0.6622	2.221	2.304	0.4966	1.955
					df	4	4	4	4	4	4

## Sheet: 6d
Extended Data Fig 6d: OHDA treatment in iWAT
	Delta Cq (Reference: Tbp)
	iWAT	Animal ID	Tx	UCP1	Elov3	Cidea	Fasn	Acacb	ChREBPb	Tbp
	1R	1	SAL	1.12463	5.72159	-1.71159	-4.12096	0.127551	4.03635	0
	2L	2	SAL	3.62568	7.56133	-1.19455	-3.83701	0.534084	4.69584	0
	3R	3	SAL	-0.416205	5.25804	-2.07732	-4.38906	0.376828	3.30388	0
	4L	4	SAL	1.16554	8.30791	-0.0795395	-2.83561	1.91994	5.71884	0
	5R	5	SAL	0.182447	6.19	-1.41762	-3.7432	0.735938	5.08823	0
	1L	1	OHDA	5.66905	8.81903	0.509305	-2.63977	1.58461	6.19921	0
	2R	2	OHDA	6.24572	9.70111	0.294113	-2.94358	1.42661	5.15543	0
	3L	3	OHDA	3.96238	9.16155	-0.362972	-3.24788	1.78028	4.74051	0
	4R	4	OHDA	2.58712	7.96037	0.539965	-2.30647	2.06174	6.30977	0
	5L	5	OHDA	3.97886	9.98333	2.2592	-1.07772	3.02708	8.46567	0
	Delta Delta Cq (normalized to CTL group)
	iWAT	Animal ID	Tx	UCP1	Elov3	Cidea	Fasn	Acacb	ChREBPb	Tbp
	1R	1	SAL	-0.0117912	-0.886187	-0.415463	-0.33579	-0.611318	-0.532282	0
	2L	2	SAL	2.48926	0.953558	0.101572	-0.0518396	-0.204785	0.127215	0
	3R	3	SAL	-1.55262	-1.34973	-0.7812	-0.603894	-0.36204	-1.26475	0
	4L	4	SAL	0.0291245	1.70013	1.21658	0.949554	1.18107	1.15022	0
	5R	5	SAL	-0.95397	-0.417774	-0.121492	0.0419696	-0.00293087	0.519597	0
	1L	1	OHDA	4.53263	2.21126	1.80543	1.14539	0.845737	1.63058	0
	2R	2	OHDA	5.1093	3.09334	1.59024	0.841587	0.687739	0.586806	0
	3L	3	OHDA	2.82597	2.55378	0.933151	0.537284	1.04141	0.171877	0
	4R	4	OHDA	1.4507	1.3526	1.83609	1.4787	1.32287	1.74114	0
	5L	5	OHDA	2.84245	3.37555	3.55532	2.70745	2.28821	3.89705	0
		two-tailed paired t test		UCP1	Elov3	Cidea	Fasn	Acacb	ChREBPb
			Below threshold?	Yes	Yes	Yes	Yes	Yes	Yes
			P value	0.004704	0.032332	0.018269	0.021374	0.024998	0.040907
			Mean of SAL	8e-07	2e-07	1e-06	8e-07	-1.2e-06	-4e-07
			Mean of OHDA	3.352	2.517	1.944	1.342	1.237	1.605
			Difference	-3.352	-2.517	-1.944	-1.342	-1.237	-1.605
			SE of difference	0.5889	0.7822	0.5047	0.3656	0.3539	0.5395
			t ratio	5.693	3.218	3.852	3.671	3.495	2.976
			df	4	4	4	4	4	4

## Sheet: 6e
Extended Data Fig 6e: gene expression analysis in eWAT after sensory ipsilateral ablation and sympathetic bilateral ablation
	eWAT													2-way RM ANOVA:
	Delta Cq (reference: Tbp)													Ucp1
	Sensory	TX	Ear Tag	Sample	Ucp1	Elovl3	Cidea	Fasn	Acacb	ChREBPb	Tbp			Two-way RM ANOVA	Matching: Across row		Source of Variation	% of total variation	P value	P value summary	Significant?		Šídák's multiple comparisons test	Mean Diff.	95.00% CI of diff.	Below threshold?	Summary	Adjusted P Value
	YFP	SAL	ve16-#6	ve16-Re-02	7.76951	7.70075	1.28159	-5.87182	-2.4764	3.02597	0			Assume sphericity?	Yes		Sympathetic tx x Sensory surgery	2.254	0.5265	ns	No
	YFP	SAL	ve16-#8	ve16-Re-05	7.38996	7.62045	0.697189	-6.21247	-2.10626	2.66263	0			Alpha	0.05		Sympathetic tx	16.54	0.0287	*	Yes		YFP - Cre
	YFP	SAL	ve16-#4	ve16-Re-12	8.84136	8.87282	0.330552	-5.17491	-2.19321	5.73955	0						Sensory surgery	3.465	0.4349	ns	No		SAL	1.381	-2.109 to 4.870	No	ns	0.5419
	YFP	SAL	ve17-#8	ve17-Re-13	7.75151	8.18322	0.29499	-5.40578	-1.73295	3.05688	0						Individual	25.39	0.8654	ns	No		OHDA	0.1478	-3.341 to 3.637	No	ns	0.9925
	YFP	SAL	ve17-#4	ve17-Re-20	2.97974	7.01184	1.10511	-4.2577	-2.67055	5.6153	0
	YFP	SAL	ve17-#2	ve17-Re-24	7.16868	7.23998	1.57116	-4.72326	-1.67751	5.14348	0			Elovl3
	Cre	SAL	ve16-#6	ve16-Re-01	7.64834	8.10761	1.43578	-5.34877	-1.7786	3.84467	0			Two-way RM ANOVA	Matching: Across row		Source of Variation	% of total variation	P value	P value summary	Significant?		Šídák's multiple comparisons test	Mean Diff.	95.00% CI of diff.	Below threshold?	Summary	Adjusted P Value
	Cre	SAL	ve16-#8	ve16-Re-06	7.62707	7.65489	1.21885	-5.87251	-1.65387	3.17019	0			Assume sphericity?	Yes		Sympathetic tx x Sensory surgery	3.374	0.4848	ns	No
	Cre	SAL	ve16-#4	ve16-Re-11	2.01864	6.01353	0.212782	-4.74097	-1.8052	5.94699	0			Alpha	0.05		Sympathetic tx	17.24	0.007	**	Yes		YFP - Cre
	Cre	SAL	ve17-#8	ve17-Re-14	0.918185	5.6346	-0.0785159	-5.41742	-1.79416	3.39958	0						Sensory surgery	0.1519	0.8808	ns	No		SAL	0.2409	-1.324 to 1.806	No	ns	0.9067
	Cre	SAL	ve17-#4	ve17-Re-19	7.74701	8.58995	2.20546	-4.58112	-3.0271	5.72251	0						Individual	15.11	0.984	ns	No		OHDA	-0.3706	-1.936 to 1.195	No	ns	0.7957
	Cre	SAL	ve17-#2	ve17-Re-23	7.65825	9.18331	2.09885	-3.89955	-1.15935	5.35475	0
	YFP	OHDA	ve16-#7	ve16-Re-04	8.21522	8.27049	2.36772	-4.17484	-0.963049	6.33042	0			Cidea
	YFP	OHDA	ve16-#3	ve16-Re-07	7.17773	8.61004	1.59963	-4.4031	-2.06695	5.53166	0			Two-way RM ANOVA	Matching: Across row		Source of Variation	% of total variation	P value	P value summary	Significant?		Šídák's multiple comparisons test	Mean Diff.	95.00% CI of diff.	Below threshold?	Summary	Adjusted P Value
	YFP	OHDA	ve16-#5	ve16-Re-09	9.0522	7.9943	1.53612	-4.67707	-1.66936	4.94963	0			Assume sphericity?	Yes		Sympathetic tx x Sensory surgery	0.4549	0.4597	ns	No
	YFP	OHDA	ve17-#6	ve17-Re-15	7.84294	7.88331	0.786275	-5.36562	-0.969517	4.91533	0			Alpha	0.05		Sympathetic tx	26.15	0.0704	ns	No		YFP - Cre
	YFP	OHDA	ve17-#3	ve17-Re-18	7.66001	8.23858	2.09417	-3.30766	-1.9588	6.53877	0						Sensory surgery	1.904	0.1468	ns	No		SAL	-0.3021	-0.7812 to 0.1770	No	ns	0.2408
	YFP	OHDA	ve17-#1	ve17-Re-22	8.27344	7.94424	2.00403	-5.02829	-1.97555	4.64068	0						Individual	63.8	0.0013	**	Yes		OHDA	-0.1037	-0.5828 to 0.3754	No	ns	0.8254
	Cre	OHDA	ve16-#7	ve16-Re-03	8.83068	8.54333	2.87551	-4.35858	-0.955972	6.0045	0
	Cre	OHDA	ve16-#3	ve16-Re-08	7.09438	8.80657	1.54195	-4.35225	-1.8885	5.6158	0			Fasn
	Cre	OHDA	ve16-#5	ve16-Re-10	9.07751	8.35999	1.25414	-5.02962	-1.98906	4.71337	0			Two-way RM ANOVA	Matching: Across row		Source of Variation	% of total variation	P value	P value summary	Significant?		Šídák's multiple comparisons test	Mean Diff.	95.00% CI of diff.	Below threshold?	Summary	Adjusted P Value
	Cre	OHDA	ve17-#6	ve17-Re-16	7.61269	8.24908	1.33195	-5.38226	-1.08118	4.65177	0			Assume sphericity?	Yes		Sympathetic tx x Sensory surgery	1.056	0.1532	ns	No
	Cre	OHDA	ve17-#3	ve17-Re-17	7.02049	8.26149	2.16604	-3.23888	-2.01414	7.34059	0			Alpha	0.05		Sympathetic tx	18.23	0.1508	ns	No		YFP - Cre
	Cre	OHDA	ve17-#1	ve17-Re-21	7.69895	8.94393	1.84066	-4.62886	-1.739	5.76441	0						Sensory surgery	0.979	0.1675	ns	No		SAL	-0.2976	-0.6619 to 0.06668	No	ns	0.1117
																	Individual	75.31	<0.0001	****	Yes		OHDA	0.005645	-0.3586 to 0.3699	No	ns	0.999
														Acacb
	delta delta Cq (Ref: YFP SAL)													Two-way RM ANOVA	Matching: Across row		Source of Variation	% of total variation	P value	P value summary	Significant?		Šídák's multiple comparisons test	Mean Diff.	95.00% CI of diff.	Below threshold?	Summary	Adjusted P Value
	Sensory	TX	Ear Tag	Sample	Ucp1	Elovl3	Cidea	Fasn	Acacb	ChREBPb	Tbp			Assume sphericity?	Yes		Sympathetic tx x Sensory surgery	1.926	0.1508	ns	No
	YFP	SAL	ve16-#6	ve16-Re-02	0.786054	-0.0707572	0.401488	-0.597496	-0.333588	-1.18133	0			Alpha	0.05		Sympathetic tx	15.32	0.1785	ns	No		YFP - Cre
	YFP	SAL	ve16-#8	ve16-Re-05	0.406502	-0.151065	-0.182908	-0.938145	0.0365552	-1.54467	0						Sensory surgery	1.644	0.1811	ns	No		SAL	-0.2731	-0.6120 to 0.06578	No	ns	0.1171
	YFP	SAL	ve16-#4	ve16-Re-12	1.8579	1.10131	-0.549545	0.0994125	-0.0503941	1.53225	0						Individual	73.15	0.0008	***	Yes		OHDA	0.01077	-0.3281 to 0.3496	No	ns	0.9958
	YFP	SAL	ve17-#8	ve17-Re-13	0.768046	0.411706	-0.585107	-0.131461	0.409861	-1.15042	0
	YFP	SAL	ve17-#4	ve17-Re-20	-4.00372	-0.759669	0.225009	1.01663	-0.527734	1.408	0			ChREBPb
	YFP	SAL	ve17-#2	ve17-Re-24	0.185216	-0.531529	0.691064	0.551065	0.4653	0.93618	0			Two-way RM ANOVA	Matching: Across row		Source of Variation	% of total variation	P value	P value summary	Significant?		Šídák's multiple comparisons test	Mean Diff.	95.00% CI of diff.	Below threshold?	Summary	Adjusted P Value
	Cre	SAL	ve16-#6	ve16-Re-01	0.664879	0.336099	0.555687	-0.0744464	0.364209	-0.362634	0			Assume sphericity?	Yes		Sympathetic tx x Sensory surgery	0.1214	0.5523	ns	No
	Cre	SAL	ve16-#8	ve16-Re-06	0.643612	-0.116616	0.338752	-0.598185	0.488937	-1.03711	0			Alpha	0.05		Sympathetic tx	24.34	0.0938	ns	No		YFP - Cre
	Cre	SAL	ve16-#4	ve16-Re-11	-4.96482	-1.75798	-0.667315	0.533351	0.337615	1.73969	0						Sensory surgery	1.356	0.0669	ns	No		SAL	-0.3658	-0.8747 to 0.1430	No	ns	0.1689
	Cre	SAL	ve17-#8	ve17-Re-14	-6.06527	-2.13691	-0.958614	-0.143099	0.348653	-0.807723	0						Individual	70.98	<0.0001	****	Yes		OHDA	-0.1973	-0.7062 to 0.3115	No	ns	0.5544
	Cre	SAL	ve17-#4	ve17-Re-19	0.763546	0.818437	1.32536	0.693203	-0.88429	1.51521	0
	Cre	SAL	ve17-#2	ve17-Re-23	0.674789	1.4118	1.21876	1.37477	0.983465	1.14745	0
	YFP	OHDA	ve16-#7	ve16-Re-04	1.23176	0.498979	1.48762	1.09948	1.17976	2.12312	0
	YFP	OHDA	ve16-#3	ve16-Re-07	0.194271	0.838533	0.719528	0.871227	0.0758577	1.32436	0
	YFP	OHDA	ve16-#5	ve16-Re-09	2.06874	0.22279	0.656026	0.59725	0.473455	0.742331	0
	YFP	OHDA	ve17-#6	ve17-Re-15	0.85948	0.111802	-0.0938231	-0.0913009	1.17329	0.708025	0
	YFP	OHDA	ve17-#3	ve17-Re-18	0.676552	0.467074	1.21407	1.96667	0.18401	2.33146	0
	YFP	OHDA	ve17-#1	ve17-Re-22	1.28998	0.172729	1.12393	0.246033	0.167258	0.43338	0
	Cre	OHDA	ve16-#7	ve16-Re-03	1.84722	0.771818	1.99542	0.915743	1.18684	1.7972	0
	Cre	OHDA	ve16-#3	ve16-Re-08	0.110918	1.03506	0.661854	0.922068	0.254314	1.4085	0
	Cre	OHDA	ve16-#5	ve16-Re-10	2.09405	0.588483	0.374038	0.244698	0.153754	0.506067	0
	Cre	OHDA	ve17-#6	ve17-Re-16	0.629231	0.47757	0.451851	-0.107935	1.06163	0.444468	0
	Cre	OHDA	ve17-#3	ve17-Re-17	0.0370295	0.489976	1.28594	2.03545	0.128671	3.13328	0
	Cre	OHDA	ve17-#1	ve17-Re-21	0.715486	1.17241	0.960562	0.645466	0.403807	1.55711	0

## Sheet: 6f
Extended Data Fig 6f: gene expression analysis in iBAT after sensory ipsilateral ablation and sympathetic bilateral ablation
	iBAT														2-way RM ANOVA:
	Delta Cq (reference: Tbp)														Ucp1
	Sensory	TX	Ear Tag	Sample	Ucp1	Elovl3	Cidea	Fasn	Acacb	ChREBPb	Tbp				Two-way RM ANOVA	Matching: Across row		Source of Variation	% of total variation	P value	P value summary	Significant?		Šídák's multiple comparisons test	Mean Diff.	95.00% CI of diff.	Below threshold?	Summary	Adjusted P Value
	YFP	SAL	ve16-#6	ve16-iB-02	-9.48825	-3.32203	-8.3859	-9.11097	-6.67647	-0.945607	0				Assume sphericity?	Yes		Row Factor x Column Factor	0.4074	0.3938	ns	No
	YFP	SAL	ve16-#8	ve16-iB-05	-9.65273	-3.9404	-8.37537	-9.23498	-6.51999	-1.42362	0				Alpha	0.05		Row Factor	8.395	0.3424	ns	No		CTL - ABL
	YFP	SAL	ve16-#4	ve16-iB-12	-9.33838	-3.80342	-8.58342	-8.86838	-6.59987	-0.493564	0							Column Factor	1.579	0.1099	ns	No		SAL	0.1041	-0.04205 to 0.2502	No	ns	0.1736
	YFP	SAL	ve17-#8	ve17-iB-13	-9.73351	-3.72104	-8.43818	-9.06044	-6.39269	-1.23352	0							Subject	84.49	<0.0001	****	Yes		OHDA	0.03396	-0.1122 to 0.1801	No	ns	0.8022
	YFP	SAL	ve17-#4	ve17-iB-20	-9.4498	-3.72347	-8.51562	-9.0589	-6.63255	-0.933227	0
	YFP	SAL	ve17-#2	ve17-iB-24	-9.13818	-3.38073	-8.87638	-9.18855	-6.04139	-1.03628	0				Elovl3
	Cre	SAL	ve16-#6	ve16-iB-01	-9.52659	-3.61808	-8.52162	-9.53412	-6.88191	-1.45993	0				Two-way RM ANOVA	Matching: Across row		Source of Variation	% of total variation	P value	P value summary	Significant?		Šídák's multiple comparisons test	Mean Diff.	95.00% CI of diff.	Below threshold?	Summary	Adjusted P Value
	Cre	SAL	ve16-#8	ve16-iB-06	-9.5665	-3.66703	-7.97949	-9.21918	-6.62465	-1.40749	0				Assume sphericity?	Yes		Row Factor x Column Factor	0.008388	0.9074	ns	No
	Cre	SAL	ve16-#4	ve16-iB-11	-9.33071	-3.71401	-8.76253	-8.5505	-6.32788	-0.387559	0				Alpha	0.05		Row Factor	3.626	0.5405	ns	No		CTL - ABL
	Cre	SAL	ve17-#8	ve17-iB-14	-10.0116	-4.19229	-8.52014	-9.23967	-6.44892	-1.33661	0							Column Factor	0.1713	0.6016	ns	No		SAL	0.03294	-0.2585 to 0.3244	No	ns	0.9483
	Cre	SAL	ve17-#4	ve17-iB-19	-9.74027	-3.63077	-8.17686	-8.56018	-6.77338	-0.61774	0							Subject	90.3	<0.0001	****	Yes		OHDA	0.05167	-0.2398 to 0.3432	No	ns	0.8786
	Cre	SAL	ve17-#2	ve17-iB-23	-9.24952	-3.26658	-8.37267	-8.57896	-6.11774	-0.674284	0
	YFP	OHDA	ve16-#7	ve16-iB-04	-10.1028	-4.70588	-8.40769	-8.91071	-6.61642	-1.05351	0				Cidea
	YFP	OHDA	ve16-#3	ve16-iB-07	-9.45579	-3.25758	-8.70505	-9.45944	-6.8511	-1.70801	0				Two-way RM ANOVA	Matching: Across row		Source of Variation	% of total variation	P value	P value summary	Significant?		Šídák's multiple comparisons test	Mean Diff.	95.00% CI of diff.	Below threshold?	Summary	Adjusted P Value
	YFP	OHDA	ve16-#5	ve16-iB-09	-9.41971	-3.16121	-8.45808	-8.66418	-6.39037	-0.879549	0				Assume sphericity?	Yes		Row Factor x Column Factor	0.01602	0.9505	ns	No
	YFP	OHDA	ve17-#6	ve17-iB-15	-9.57555	-4.34882	-8.35035	-9.32822	-6.53463	-1.54643	0				Alpha	0.05		Row Factor	2.252	0.5011	ns	No		CTL - ABL
	YFP	OHDA	ve17-#3	ve17-iB-18	-9.90472	-3.91931	-8.71331	-8.86654	-6.30808	-0.992273	0							Column Factor	11.97	0.1125	ns	No		SAL	-0.1403	-0.4511 to 0.1705	No	ns	0.4573
	YFP	OHDA	ve17-#1	ve17-iB-22	-9.50726	-3.61007	-8.95127	-9.06078	-6.23099	-1.18727	0							Subject	46.23	0.4047	ns	No		OHDA	-0.1509	-0.4617 to 0.1599	No	ns	0.4087
	Cre	OHDA	ve16-#7	ve16-iB-03	-10.2824	-4.95862	-8.42317	-9.29527	-6.71743	-1.38876	0
	Cre	OHDA	ve16-#3	ve16-iB-08	-9.42398	-3.00682	-8.54206	-8.9473	-6.63723	-1.17199	0				Fasn
	Cre	OHDA	ve16-#5	ve16-iB-10	-9.29155	-2.95916	-8.48344	-9.07582	-6.36175	-0.908973	0				Two-way RM ANOVA	Matching: Across row		Source of Variation	% of total variation	P value	P value summary	Significant?		Šídák's multiple comparisons test	Mean Diff.	95.00% CI of diff.	Below threshold?	Summary	Adjusted P Value
	Cre	OHDA	ve17-#6	ve17-iB-16	-9.65304	-4.48734	-8.5196	-9.58263	-6.55473	-1.64471	0				Assume sphericity?	Yes		Row Factor x Column Factor	0.4964	0.7216	ns	No
	Cre	OHDA	ve17-#3	ve17-iB-17	-9.87695	-4.31924	-8.20024	-8.39363	-6.52961	-0.753633	0				Alpha	0.05		Row Factor	0.009439	0.9692	ns	No		CTL - ABL
	Cre	OHDA	ve17-#1	ve17-iB-21	-9.64171	-3.58171	-8.51176	-8.69461	-6.40733	-0.965942	0							Column Factor	2.222	0.4561	ns	No		SAL	-0.1399	-0.5951 to 0.3153	No	ns	0.6844
																		Subject	60.32	0.2261	ns	No		OHDA	-0.0501	-0.5053 to 0.4051	No	ns	0.9509
															Acacb
	iBAT														Two-way RM ANOVA	Matching: Across row		Source of Variation	% of total variation	P value	P value summary	Significant?		Šídák's multiple comparisons test	Mean Diff.	95.00% CI of diff.	Below threshold?	Summary	Adjusted P Value
	delta delta Cq (Ref: YFP SAL)														Assume sphericity?	Yes		Row Factor x Column Factor	0.004865	0.9516	ns	No
	Sensory	TX	Ear Tag	Sample	Ucp1	Elovl3	Cidea	Fasn	Acacb	ChREBPb	Tbp				Alpha	0.05		Row Factor	0.04144	0.946	ns	No		CTL - ABL
	YFP	SAL	ve16-#6	ve16-iB-02	-0.0214423	0.326489	0.143244	-0.0239349	-0.199312	0.0653646	0							Column Factor	1.371	0.3211	ns	No		SAL	0.05192	-0.1224 to 0.2263	No	ns	0.7
	YFP	SAL	ve16-#8	ve16-iB-05	-0.18592	-0.291887	0.153772	-0.147941	-0.0428333	-0.412652	0							Subject	86.01	0.0027	**	Yes		OHDA	0.04608	-0.1283 to 0.2204	No	ns	0.7534
	YFP	SAL	ve16-#4	ve16-iB-12	0.128433	-0.154906	-0.0542759	0.218656	-0.122711	0.517408	0
	YFP	SAL	ve17-#8	ve17-iB-13	-0.266706	-0.0725279	0.0909706	0.0265985	0.0844723	-0.222553	0				ChREBPb
	YFP	SAL	ve17-#4	ve17-iB-20	0.017005	-0.0749563	0.0135245	0.0281336	-0.15539	0.0777444	0				Two-way RM ANOVA	Matching: Across row		Source of Variation	% of total variation	P value	P value summary	Significant?		Šídák's multiple comparisons test	Mean Diff.	95.00% CI of diff.	Below threshold?	Summary	Adjusted P Value
	YFP	SAL	ve17-#2	ve17-iB-24	0.32863	0.267789	-0.347236	-0.101512	0.435775	-0.0253113	0				Assume sphericity?	Yes		Row Factor x Column Factor	0.1742	0.753	ns	No
	Cre	SAL	ve16-#6	ve16-iB-01	-0.059777	0.0304354	0.00752193	-0.447081	-0.404754	-0.44896	0				Alpha	0.05		Row Factor	7.176	0.3519	ns	No		CTL - ABL
	Cre	SAL	ve16-#8	ve16-iB-06	-0.0996894	-0.0185148	0.549652	-0.132137	-0.147485	-0.396522	0							Column Factor	0.7242	0.5245	ns	No		SAL	-0.03037	-0.3661 to 0.3054	No	ns	0.9665
	Cre	SAL	ve16-#4	ve16-iB-11	0.136094	-0.0654975	-0.233383	0.536543	0.149279	0.623413	0							Subject	75.27	0.0129	*	Yes		OHDA	-0.08884	-0.4246 to 0.2469	No	ns	0.7529
	Cre	SAL	ve17-#8	ve17-iB-14	-0.54484	-0.543775	0.00900924	-0.152631	0.028245	-0.325637	0
	Cre	SAL	ve17-#4	ve17-iB-19	-0.273458	0.0177412	0.35229	0.52686	-0.296221	0.393232	0
	Cre	SAL	ve17-#2	ve17-iB-23	0.217287	0.381934	0.156473	0.508081	0.359419	0.336687	0
	YFP	OHDA	ve16-#7	ve16-iB-04	-0.636033	-1.05736	0.121455	0.176333	-0.139258	-0.0425401	0
	YFP	OHDA	ve16-#3	ve16-iB-07	0.0110172	0.390936	-0.175902	-0.372406	-0.373941	-0.69704	0
	YFP	OHDA	ve16-#5	ve16-iB-09	0.0471023	0.487303	0.0710628	0.422854	0.0867924	0.131423	0
	YFP	OHDA	ve17-#6	ve17-iB-15	-0.108739	-0.700304	0.178795	-0.241181	-0.0574691	-0.535461	0
	YFP	OHDA	ve17-#3	ve17-iB-18	-0.437915	-0.270796	-0.184168	0.220499	0.16908	0.018698	0
	YFP	OHDA	ve17-#1	ve17-iB-22	-0.0404533	0.0384455	-0.422126	0.0262535	0.24617	-0.176299	0
	Cre	OHDA	ve16-#7	ve16-iB-03	-0.815574	-1.3101	0.105981	-0.208227	-0.240266	-0.377784	0
	Cre	OHDA	ve16-#3	ve16-iB-08	0.0428264	0.641699	-0.0129155	0.139739	-0.160067	-0.161019	0
	Cre	OHDA	ve16-#5	ve16-iB-10	0.175254	0.689352	0.0457079	0.0112196	0.115415	0.101999	0
	Cre	OHDA	ve17-#6	ve17-iB-16	-0.186233	-0.838821	0.00954962	-0.495596	-0.0775717	-0.633735	0
	Cre	OHDA	ve17-#3	ve17-iB-17	-0.410138	-0.670726	0.328906	0.693413	-0.0524542	0.257339	0
	Cre	OHDA	ve17-#1	ve17-iB-21	-0.174903	0.0668091	0.0173913	0.392426	0.0698331	0.0450291	0
