# Supplementary material for: The role of somatosensory innervation of adipose tissues
Source: Nature. 2022 Aug 31;609(7927):569–74. doi: 10.1038/s41586-022-05137-7 (PMC9477745; doi:10.1038/s41586-022-05137-7)
Supplement: Supplementary file 14 — Source Data Extended Data Fig. 7 [file 41586_2022_5137_MOESM14_ESM.xlsx]

## Sheet: a
Extended Data 7a: eWAT weight aftre unilateral sensory ablation
	Weight (g)
	Cre-	Cre+		Paired t test
	0.1909	0.1554		P value	0.1737
	0.148	0.1789		P value summary	ns
	0.1359	0.1519		Significantly different (P < 0.05)?	No
	0.0939	0.1345		One- or two-tailed P value?	Two-tailed
	0.1612	0.1496		t, df	t=1.465, df=10
	0.1158	0.1144		Number of pairs	11
	0.1204	0.1248
	0.1198	0.1351
	0.1462	0.1498
	0.1577	0.1683
	0.1398	0.1717

## Sheet: b
Extended Data 7b: iBAT weight aftre unilateral sensory ablation
	Weight (g)
	Cre-	Cre+		Paired t test
	0.0222	0.0222		P value	0.4298
	0.0334	0.0414		P value summary	ns
	0.0313	0.0319		Significantly different (P < 0.05)?	No
	0.0333	0.0296		One- or two-tailed P value?	Two-tailed
	0.0254	0.0257		t, df	t=0.8228, df=10
	0.0287	0.0259		Number of pairs	11
	0.0317	0.0284
	0.026	0.0282
	0.0213	0.0362
	0.035	0.0404
	0.0314	0.0261

## Sheet: c
Extended Data Fig 7c: Normalized weight of fat pad after unilateral sensory ablation
		Cre-											Cre+
	iWAT	0.903522	0.847998	0.931284	1.16347	1.00952	0.979236	1.1559	0.888379	0.967879	1.24297	0.909831	0.930022	1.69095	1.47643	1.42847	1.37674	1.29597	1.22278	1.11047	1.41459	1.39566	1.44614
	eWAT	1.37284	1.06433	0.977314	0.675275	1.15926	0.832767	0.865847	0.861532	1.05139	1.13409	1.00536	1.11755	1.28655	1.09238	0.967246	1.07584	0.822699	0.89749	0.971561	1.07727	1.21032	1.23477
	iBAT	0.763841	1.1492	1.07695	1.14576	0.873944	0.987488	1.09071	0.894589	0.732875	1.20425	1.08039	0.763841	1.42446	1.09759	1.01846	0.884266	0.891148	0.977166	0.970285	1.24554	1.39005	0.898029
	Two-way RM ANOVA	Matching: Both factors
	Assume sphericity?	Yes
	Alpha	0.05
	Source of Variation	% of total variation	P value	P value summary			Šídák's multiple comparisons test	Mean Diff.	95.00% CI of diff.	Below threshold?	Summary	Adjusted P Value
	Row Factor	10.41	0.0205	*
	Column Factor	13.79	0.0055	**			Cre- - Cre+
	Row Factor x Column Factor	10.41	0.001	**			iWAT	-0.3444	-0.4804 to -0.2084	Yes	****	<0.0001
	Subject x Row Factor	21.92					eWAT	-0.06851	-0.2045 to 0.06749	No	ns	0.4962
	Subject x Column Factor	11.13					iBAT	-0.05099	-0.1870 to 0.08502	No	ns	0.7132
	Subject	21.87
