# Supplementary material for: The role of somatosensory innervation of adipose tissues
Source: Nature. 2022 Aug 31;609(7927):569–74. doi: 10.1038/s41586-022-05137-7 (PMC9477745; doi:10.1038/s41586-022-05137-7)
Supplement: Supplementary file 15 — Source Data Extended Data Fig. 8 [file 41586_2022_5137_MOESM15_ESM.xlsx]

## Sheet: a
Extended Data Fig 8a: Gene expression in eWAT after bilateral sensory ablation
	eWAT
	Delta Cq (Ref: Tbp)
	Sample	Tx	Ear Tag	Ucp1	Elovl3	Cidea	Fasn	Acacb	ChREBPb	Tbp
	ve18-Re-2	YFP	#5	6.64315	6.4103	1.43304	-5.67708	-2.15429	2.90924	0
	ve18-Re-4	YFP	#10	7.86672	6.12225	1.37226	-6.17407	-2.18538	1.60281	0
	ve18-Re-7	YFP	#3	6.78654	7.63205	1.48025	-5.69373	-2.24908	2.68178	0
	ve18-Re-8	YFP	#11	7.20442	7.20664	1.51782	-5.41756	-1.35721	2.90836	0
	ve18-Re-1	Cre	#2	6.15648	6.31653	1.25716	-6.05005	-1.99318	2.01696	0
	ve18-Re-3	Cre	#9	7.56093	5.60155	1.00844	-5.82853	-1.7203	1.4005	0
	ve18-Re-5	Cre	#8	7.84542	4.34874	1.1648	-6.81151	-2.56087	0.182929	0
	ve18-Re-6	Cre	#4	8.17749	8.24681	2.629	-5.25009	-1.45994	3.10475	0
	Delta delta Cq (Ref: YFP)
	Sample	Tx	Ear Tag	Ucp1	Elovl3	Cidea	Fasn	Acacb	ChREBPb	Tbp
	ve18-Re-2	YFP	#5	-0.482059	-0.432507	-0.0178032	0.0635327	-0.167796	0.383692	0
	ve18-Re-4	YFP	#10	0.741515	-0.720561	-0.0785823	-0.433458	-0.198892	-0.922741	0
	ve18-Re-7	YFP	#3	-0.33867	0.78924	0.0294083	0.0468744	-0.262594	0.156235	0
	ve18-Re-8	YFP	#11	0.0792141	0.363828	0.0669772	0.32305	0.629282	0.382814	0
	ve18-Re-1	Cre	#2	-0.968726	-0.526278	-0.19368	-0.309444	-0.00668446	-0.508592	0
	ve18-Re-3	Cre	#9	0.435721	-1.24126	-0.442401	-0.0879251	0.26619	-1.12505	0
	ve18-Re-5	Cre	#8	0.720213	-2.49407	-0.286035	-1.0709	-0.57438	-2.34262	0
	ve18-Re-6	Cre	#4	1.05228	1.40401	1.17816	0.490522	0.526552	0.579202	0
				Ucp1	Elovl3	Cidea	Fasn	Acacb	ChREBPb
			Below threshold?	No	No	No	No	No	No
			P value	0.57465	0.451041	0.870496	0.52184	0.87257	0.2614
			Mean of CTL	-2.5e-07	-5e-07	1.25e-06	-7.5e-07	5e-07	2.5e-07
			Mean of ABL	0.3099	-0.7144	0.06401	-0.2444	0.05292	-0.8493
			Difference	-0.3099	0.7144	-0.06401	0.2444	-0.05292	0.8493
			SE of difference	0.5223	0.8864	0.3762	0.3594	0.3162	0.6851
			t ratio	0.5933	0.8059	0.1701	0.68	0.1674	1.24
			df	6	6	6	6	6	6

## Sheet: b
Extended Data Fig 8b: Gene expression in iBAT after bilateral sensory ablation
	iBAT
	Delta Cq (Ref: Tbp)
	Samle	Tx	Ear Tag	Ucp1	Elovl3	Cidea	Fasn	Acacb	ChREBPb	Tbp
	ve18-iB-2	YFP	#5	-10.0587	-3.04194	-7.41438	-7.47524	-5.08145	-1.51288	0
	ve18-iB-4	YFP	#10	-10.7932	-3.11817	-8.19704	-7.7649	-5.24629	-2.01745	0
	ve18-iB-7	YFP	#3	-10.7877	-3.43791	-7.94809	-7.76303	-5.30785	-2.19713	0
	ve18-iB-8	YFP	#11	-11.2948	-3.05313	-8.40535	-7.55785	-5.30959	-1.68962	0
	ve18-iB-1	Cre	#2	-10.6073	-2.83151	-7.81572	-7.82029	-4.78327	-2.62546	0
	ve18-iB-3	Cre	#9	-10.8586	-3.32042	-8.21354	-7.4601	-5.32038	-1.98169	0
	ve18-iB-5	Cre	#8	-10.7691	-2.75993	-7.6472	-8.14976	-4.99941	-2.72916	0
	ve18-iB-6	Cre	#4	-11.1227	-3.45154	-8.19057	-6.99658	-5.09059	-0.415398	0
	iBAT
	Delta delta Cq (Ref: YFP)
	Column1	Tx	Ear Tag	Ucp1	Elovl3	Cidea	Fasn	Acacb	ChREBPb	Tbp
	ve18-Re-2	YFP	#5	0.674902	0.120844	0.576834	0.165011	0.154842	0.341391	0
	ve18-Re-4	YFP	#10	-0.0595857	0.0446222	-0.205825	-0.124648	-0.00999434	-0.163186	0
	ve18-Re-7	YFP	#3	-0.0541572	-0.275127	0.0431246	-0.122773	-0.0715533	-0.342856	0
	ve18-Re-8	YFP	#11	-0.561159	0.109661	-0.414133	0.0824097	-0.0732941	0.164651	0
	ve18-Re-1	Cre	#2	0.126294	0.331273	0.175498	-0.18003	0.453027	-0.771193	0
	ve18-Re-3	Cre	#9	-0.125024	-0.157634	-0.222324	0.180156	-0.0840891	-0.127423	0
	ve18-Re-5	Cre	#8	-0.0355328	0.402856	0.344022	-0.509506	0.236883	-0.874894	0
	ve18-Re-6	Cre	#4	-0.389138	-0.288755	-0.19935	0.643679	0.145707	1.43887	0
				Ucp1	Elovl3	Cidea	Fasn	Acacb	ChREBPb
			Below threshold?	No	No	No	No	No	No
			P value	0.714894	0.727014	0.926893	0.900722	0.178992	0.885287
			Mean of CTL	-2e-06	-7.5e-09	-2.5e-09	0	2.5e-10	-2e-06
			Mean of ABL	-0.1058	0.07193	0.02446	0.03357	0.1879	-0.08366
			Difference	0.1058	-0.07193	-0.02446	-0.03357	-0.1879	0.08366
			SE of difference	0.2763	0.1966	0.2557	0.258	0.1235	0.5558
			t ratio	0.383	0.3659	0.09568	0.1301	1.521	0.1505
			df	6	6	6	6	6	6

## Sheet: c
Extended Data Fig8c: Core body temperature at room temp
	Cre-	Cre+			Unpaired t test with Welch's correction
	36.9	36.9			P value	0.3651
	36.7	37			P value summary	ns
	36.7	36.7			Significantly different (P < 0.05)?	No
	36.1	36.5			One- or two-tailed P value?	Two-tailed
	35.7	36.1			Welch-corrected t, df	t=0.9338, df=15.06
	35.4	36
	35.9	36.6
	35.9	36.2
	36.7	36.6
		35.7

## Sheet: d
Extended Data Fig 8d: Body weight after bilateral sensory ablation
	Cre-	Cre+		Unpaired t test with Welch's correction
	23.9	25.1		P value	0.7021
	26.3	22.2		P value summary	ns
	22.7	23.6		Significantly different (P < 0.05)?	No
	24.2	23.6		One- or two-tailed P value?	Two-tailed
	23.45	26.98		Welch-corrected t, df	t=0.3890, df=16.91
	25.42	26.93
	25.22	24.88
	27.23	23.56
	25.58	24.74
		24.67

## Sheet: e
Extended Data Fig 8e: 24h food intake after bilateral sensory ablation
	Cre-	Cre+			Unpaired t test with Welch's correction
	2.645	3.445			P value	0.6179
	3.58	3.61			P value summary	ns
	4.49	3.08			Significantly different (P < 0.05)?	No
	4.445	3.17			One- or two-tailed P value?	Two-tailed
	3.08	3.315			Welch-corrected t, df	t=0.5085, df=16.48
		2.875
		3.63
	3.156	2.996
	4.368	3.054
	3.28	4.117
	2.989	4.076
	3.765	3.383
	3.221	3.883

## Sheet: f
Extended Data Fig 8f: Systolic blood pressure after bilateral sensory ablation
	Cre-	Cre+		Unpaired t test with Welch's correction
	110.89	102.72		P value	0.3582
	105.11	91.11		P value summary	ns
	105.06	97.13		Significantly different (P < 0.05)?	No
	109.56	100.82		One- or two-tailed P value?	Two-tailed
	101.15	103.27		Welch-corrected t, df	t=0.9690, df=8.877
	97.47	113.12

## Sheet: g
Extended Data Fig 8g: Diastolic blood pressure after bilateral sensory ablation
	Cre-	Cre+			Unpaired t test with Welch's correction
	85	83.33			P value	0.3447
	84.61	61.11			P value summary	ns
	83.17	73.5			Significantly different (P < 0.05)?	No
	80.78	79.82			One- or two-tailed P value?	Two-tailed
	77.3	79.73			Welch-corrected t, df	t=1.021, df=6.325
	77.84	86.88

## Sheet: h
Extended Data Fig 8h: Mean blood pressure after bilateral sensory ablation
	Cre-	Cre+		Unpaired t test with Welch's correction
	93.22	89.44		P value	0.3318
	91.11	70.83		P value summary	ns
	90.11	81.06		Significantly different (P < 0.05)?	No
	90.11	86.47		One- or two-tailed P value?	Two-tailed
	84.95	87.2		Welch-corrected t, df	t=1.045, df=6.783
	84.16	95.35

## Sheet: i
Extended Data Fig. 8i: NE amount in bulk iWAT tissue
	Sample	NE Concentration (nM)	Cohort	Ear Tag	Animal	Side	Tx	Fat mass (g)	Final Volume (uL)	Norm NE (pg/mg)				Paired t test
	ve31-06	39.8173	ve31	#1	ve31-#1	R	YFP	0.0697	153	14.787				P value	0.6769
	ve31-08	40.9082	ve31	#2	ve31-#2	R	YFP	0.0747	183	16.9547				P value summary	ns
	ve31-02	50.5897	ve31	#4	ve31-#4	R	YFP	0.0577	96	14.2399				Significantly different (P < 0.05)?	No
	ve31-03	45.8171	ve31	#5	ve31-#5	L	YFP	0.0744	156	16.2528				One- or two-tailed P value?	Two-tailed
	ve32-10	71.08	ve32	#1	ve32-#1	R	YFP	0.0537	101	22.6174				t, df	t=0.4324, df=8
	ve32-06	34.92	ve32	#2	ve32-#2	R	YFP	0.1058	325	18.1477				Number of pairs	9
	ve32-07	80.09	ve32	#3	ve32-#3	L	YFP	0.0938	274	39.5799
	ve32-04	71.75	ve32	#4	ve32-#4	R	YFP	0.0701	184	31.8618
	ve32-02	23.25	ve32	#5	ve32-#5	R	YFP	0.1211	364	11.823
	ve31-05	23.8631	ve31	#1	ve31-#1	L	Cre	0.1286	392	12.3061
	ve31-07	26.863	ve31	#2	ve31-#2	L	Cre	0.1541	447	13.1828
	ve31-01	42.1354	ve31	#4	ve31-#4	L	Cre	0.0979	300	21.8441
	ve31-04	37.0901	ve31	#5	ve31-#5	R	Cre	0.1129	320	17.7854
	ve32-09	26.14	ve32	#1	ve32-#1	L	Cre	0.1307	434	14.6848
	ve32-05	32.74	ve32	#2	ve32-#2	L	Cre	0.119	377	17.5478
	ve32-08	48.6	ve32	#3	ve32-#3	R	Cre	0.107	328	25.2043
	ve32-03	22.79	ve32	#4	ve32-#4	L	Cre	0.1086	363	12.8875
	ve32-01	68.64	ve32	#5	ve32-#5	L	Cre	0.0955	287	34.8983

## Sheet: j
Extended Data Fig 8j: Weight after HFD
	Weeks	Cre-					Cre+
	-2.71429	21.7	23.7	25.1	25.7	24.4	26.4	23.7	23.2	21.8	22.6	23
	0	22.6	25.2	24.7	26.4	24.9	25.9	26.1	24.4	22.5	23.9	23.7
	1	24.6	28.6	26.5	29.1	26.9	29.6	29.6	25.8	24.5	24.8	26.2
	2.57143	27.6	31.1	28.2	32.4	30.4	31.3	33.2	27.1	26.1	25.5	28.7
	3.14286	29.1	32.9	29.3	34.9	32.2	32.7	34.9	26.8	27.3	25.8	30.8
	4	31.3	34.3	30.8	35.3	33.9	33	37.4	28.5	28.3	27.1	33.6
	5.28571	32.7	35.7	33	38.3	35.9	32.9	39.7	29.8	29.9	27.7	35
	6.14286	33	35.5	32	38.1	36.2	32.7	38.7	30.5	30	28.8	36.1
	7	35	39.3	34.7	41	38.2	34.7	40.6	33.4	32.8	30.5	39
	8.14286	35.7	41.5	36	43.2	39.8	35.9	42.1	35.7	34.3	31.1	40.7
	9.14286	36.03	42.92	37.29	46.06	41.57	36.71	42.08	38.8	36.16	31.98	41.12
	10.1429	36.5	45.3	37.6	47.5	41.6	36.8	44.9	40.3	37.1	32.2	42.2
	11	37.8	48.1	38.2	49.5	42.8	37.5	45.8	40.4	37.6	33.1	43.3
	12.5714	37.8	51.6	39.2	50.9	45.8	39.2	47.6	43.2	38.8	34.7	44.2
	13.4286	39	53.9	41.6	53.2	47.9	40.1	49.8	45.2	41.6	37.2	45.5
	Two-way RM ANOVA	Matching: Stacked
	Assume sphericity?	No
	Alpha	0.05
	Source of Variation	% of total variation	P value	P value summary	Significant?	Geisser-Greenhouse's epsilon
	Sensory ablation x Time	0.5779	0.4854	ns	No
	Sensory ablation	76.66	<0.0001	****	Yes	0.1197
	Time	2.272	0.2829	ns	No
	Subject	15.68	<0.0001	****	Yes

[truncated: 4 more sheets: k, l, m, n]
